# Supplementary material for: N-Cyclo­hexyl-4-[(2-nitro­anilino)­meth­yl]thio­phene-2-sulfonamide
Source: Acta Crystallogr Sect E Struct Rep Online. 2011 Sep 30;67(Pt 10):o2779. doi: 10.1107/S160053681103861X (PMC3201483; doi:10.1107/S160053681103861X)
Supplement: Supplementary file 1 [file e-67-o2779-sup1.cif]

##############################################################################
#                                                                            #
# This CIF contains the data in a paper accepted for publication in          #
# Acta Crystallographica Section E. It conforms to the requirements of       #
# Notes for Authors for Acta Crystallographica Section E, and has been       #
# peer reviewed under the auspices of the IUCr Commission on Journals.       #
#                                                                            #
# Full details of the Crystallographic Information File format               #
# are given in the paper "The Crystallographic Information File (CIF):       #
# a New Standard Archive File for Crystallography" by S. R. Hall, F. H.      #
# Allen and I. D. Brown [Acta Cryst. (1991), A47, 655-685].                  #
#                                                                            #
# The current version of the core CIF dictionary is obtainable from          #
# ftp://ftp.iucr.org/pub/cif_core.dic.                                       #
#                                                                            #
# Software is freely available for graphical display of the structure(s)     #
# in this CIF. For information consult the CIF software page                 #
# http://www.iucr.org/resources/cif/software.                                #
#                                                                            #
# This file may be used for bona fide research purposes within the           #
# scientific community so long as proper attribution is given to the journal # 
# article from which it was obtained.                                        #
#                                                                            #
##############################################################################
data_global
_audit_creation_method     'SHELXL-97'
_journal_date_recd_electronic     2011-08-16
_journal_date_accepted     2011-09-20
_journal_name_full     'Acta Crystallographica, Section E'
_journal_year     2011
_journal_volume     67
_journal_issue     10
_journal_page_first     o2779
_journal_page_last     o2779
_journal_paper_category     QO
_journal_coeditor_code     BV2190
_publ_contact_author_name     'Shi, Jian-you'
_publ_contact_author_address
;
Sichuan Academy of Medical Sciences and Sichuan Provincial People's Hospital,
Chengdu, Sichuan 610072, People's Republic of China
;
_publ_contact_author_email     shijianyoude@126.com
_publ_contact_author_fax     '86-28-87393294'
_publ_contact_author_phone     '86-18908001802'
_publ_section_title
;
<i>N</i>-Cyclohexyl-4-[(2-nitroanilino)methyl]thiophene-2-sulfonamide
;
loop_
    _publ_author_name
    _publ_author_address
    'He, Yu-xin'
;
     Bioengineering College, Xihua University,
     Chengdu, Sichuan 610039, People's Republic of China
;
    'Tong, Rong-sheng'
;
     Sichuan Academy of Medical Sciences and
     Sichuan Provincial People's Hospital,
     Chengdu, Sichuan 610072, People's Republic of China
;
    'Wu, Jin-wei'
;
     Bioengineering College, Xihua University,
     Chengdu, Sichuan 610039, People's Republic of China
;
    'Jing, Zou'
;
     Sichuan Academy of Medical Sciences and
     Sichuan Provincial People's Hospital,
     Chengdu, Sichuan 610072, People's Republic of China
;
    'Shi, Jian-you'
;
     Sichuan Academy of Medical Sciences and
     Sichuan Provincial People's Hospital,
     Chengdu, Sichuan 610072, People's Republic of China
;
data_I
_chemical_name_systematic
;
<i>N</i>-Cyclohexyl-4-[(2-nitroanilino)methyl]thiophene-2-sulfonamide
;
_chemical_name_common     ?
_chemical_formula_moiety     'C17 H21 N3 O4 S2'
_chemical_formula_sum     'C17 H21 N3 O4 S2'
_chemical_formula_iupac     'C17 H21 N3 O4 S2'
_chemical_formula_weight     395.49
_symmetry_cell_setting     monoclinic
_symmetry_space_group_name_H-M     'P 21/c'
_symmetry_space_group_name_Hall     '-P 2ybc'
loop_
    _space_group_symop_id
    _space_group_symop_operation_xyz
    1 'x, y, z'
    2 '-x, y+1/2, -z+1/2'
    3 '-x, -y, -z'
    4 'x, -y-1/2, z-1/2'
_cell_length_a     7.4201(2)
_cell_length_b     27.8329(7)
_cell_length_c     10.1790(3)
_cell_angle_alpha     90.00
_cell_angle_beta     118.440(3)
_cell_angle_gamma     90.00
_cell_volume     1848.50(10)
_cell_formula_units_Z     4
_cell_measurement_reflns_used     3479
_cell_measurement_theta_min     2.9215
_cell_measurement_theta_max     29.0645
_cell_measurement_temperature     144.9
_exptl_crystal_description     block
_exptl_crystal_colour     yellow
_exptl_crystal_size_max     0.38
_exptl_crystal_size_mid     0.25
_exptl_crystal_size_min     0.15
_exptl_crystal_density_diffrn     1.421
_exptl_crystal_density_meas     ?
_exptl_crystal_density_method     'not measured'
_exptl_crystal_F_000     832
_exptl_absorpt_coefficient_mu     0.316
_exptl_absorpt_correction_type     multi-scan
_exptl_absorpt_process_details
;
(CrysAlis PRO; Agilent, 2011)
;
_exptl_absorpt_correction_T_min     0.9703
_exptl_absorpt_correction_T_max     1.0
_exptl_special_details     ?
_diffrn_ambient_temperature     144.9
_diffrn_radiation_type     'Mo K\a'
_diffrn_radiation_wavelength     0.7107
_diffrn_radiation_source     'fine-focus sealed tube'
_diffrn_radiation_monochromator     graphite
_diffrn_measurement_device_type     'Agilent Xcalibur Eos'
_diffrn_measurement_method     '\w scans'
_diffrn_detector_area_resol_mean     16.0874
_diffrn_reflns_number     8048
_diffrn_reflns_av_R_equivalents     0.0214
_diffrn_reflns_av_sigmaI/netI     0.0398
_diffrn_reflns_theta_min     2.93
_diffrn_reflns_theta_max     26.37
_diffrn_reflns_theta_full     26.37
_diffrn_measured_fraction_theta_max     0.996
_diffrn_measured_fraction_theta_full     0.996
_diffrn_reflns_limit_h_min     -9
_diffrn_reflns_limit_h_max     9
_diffrn_reflns_limit_k_min     -31
_diffrn_reflns_limit_k_max     34
_diffrn_reflns_limit_l_min     -12
_diffrn_reflns_limit_l_max     10
_diffrn_standards_number     ?
_diffrn_standards_interval_count     ?
_diffrn_standards_interval_time     ?
_diffrn_standards_decay_%     ?
_refine_special_details
;
Refinement of <i>F</i>^2^ against ALL reflections. The weighted <i>R</i>-factor
<i>wR</i> and goodness of fit <i>S</i> are based on <i>F</i>^2^, conventional
<i>R</i>-factors <i>R</i> are based on <i>F</i>, with <i>F</i> set to zero for
negative <i>F</i>^2^. The threshold expression of <i>F</i>^2^ >
\s(<i>F</i>^2^) is used only for calculating <i>R</i>-factors(gt) <i>etc</i>.
and is not relevant to the choice of reflections for refinement.
<i>R</i>-factors based on <i>F</i>^2^ are statistically about twice as large
as those based on <i>F</i>, and <i>R</i>- factors based on ALL data will be
even larger.
;
_reflns_number_total     3772
_reflns_number_gt     3104
_reflns_threshold_expression     I>2\s(I)
_refine_ls_structure_factor_coef     Fsqd
_refine_ls_matrix_type     full
_refine_ls_R_factor_all     0.0715
_refine_ls_R_factor_gt     0.0576
_refine_ls_wR_factor_gt     0.1213
_refine_ls_wR_factor_ref     0.1290
_refine_ls_goodness_of_fit_ref     1.010
_refine_ls_restrained_S_all     1.013
_refine_ls_number_reflns     3772
_refine_ls_number_parameters     225
_refine_ls_number_restraints     1
_refine_ls_hydrogen_treatment     mixed
_refine_ls_weighting_scheme     calc
_refine_ls_weighting_details
;
calc w=1/[\s^2^(Fo^2^)+(0.0385P)^2^+3.9868P] where P=(Fo^2^+2Fc^2^)/3
;
_atom_sites_solution_hydrogens     geom
_atom_sites_solution_primary     direct
_atom_sites_solution_secondary     difmap
_refine_ls_shift/su_max     0.000
_refine_ls_shift/su_mean     0.000
_refine_diff_density_max     1.016
_refine_diff_density_min     -0.679
_refine_ls_extinction_method     none
_refine_ls_extinction_coef     ?
loop_
    _atom_type_symbol
    _atom_type_description
    _atom_type_scat_dispersion_real
    _atom_type_scat_dispersion_imag
    _atom_type_scat_source
    'C' 'C' 0.0033 0.0016
                         'International Tables Vol C Tables 4.2.6.8 and 6.1.1.4'
    'H' 'H' 0.0000 0.0000
                         'International Tables Vol C Tables 4.2.6.8 and 6.1.1.4'
    'N' 'N' 0.0061 0.0033
                         'International Tables Vol C Tables 4.2.6.8 and 6.1.1.4'
    'O' 'O' 0.0106 0.0060
                         'International Tables Vol C Tables 4.2.6.8 and 6.1.1.4'
    'S' 'S' 0.1246 0.1234
                         'International Tables Vol C Tables 4.2.6.8 and 6.1.1.4'
_computing_data_collection
;
CrysAlis PRO (Agilent, 2011)
;
_computing_cell_refinement
;
CrysAlis PRO (Agilent, 2011)
;
_computing_data_reduction
;
CrysAlis PRO (Agilent, 2011)
;
_computing_structure_solution     'SHELXS97 (Sheldrick, 2008)'
_computing_structure_refinement     'SHELXL97 (Sheldrick, 2008)'
_computing_molecular_graphics
;
OLEX2 (Dolomanov <i>et al.</i>, 2009)
;
_computing_publication_material
;
OLEX2 (Dolomanov <i>et al.</i>, 2009)
;
loop_
    _atom_site_type_symbol
    _atom_site_label
    _atom_site_fract_x
    _atom_site_fract_y
    _atom_site_fract_z
    _atom_site_U_iso_or_equiv
    _atom_site_adp_type
    _atom_site_calc_flag
    _atom_site_refinement_flags
    _atom_site_occupancy
    _atom_site_symmetry_multiplicity
    _atom_site_disorder_assembly
    _atom_site_disorder_group
    S S1 -0.35683(10) 0.25100(2) 0.68116(8) 0.02193(18) Uani d . 1 1 . .
    S S2 0.04835(11) 0.23017(3) 0.69685(8) 0.02609(19) Uani d . 1 1 . .
    O O1 -0.4402(3) 0.24711(8) 0.7824(2) 0.0303(5) Uani d . 1 1 . .
    O O2 -0.3343(3) 0.29724(7) 0.6291(2) 0.0321(5) Uani d . 1 1 . .
    O O3 0.8016(4) 0.10467(11) 1.0716(4) 0.0578(8) Uani d . 1 1 A .
    O O4 0.8590(14) 0.0450(3) 0.9436(13) 0.060(2) Uani d P 0.578(12) 1 A 1
    O O4A 0.9294(19) 0.0474(5) 1.0238(16) 0.060(2) Uani d P 0.422(12) 1 A 2
    N N1 -0.4979(4) 0.21961(8) 0.5357(3) 0.0237(5) Uani d . 1 1 . .
    H H1 -0.5543 0.2332 0.4469 0.028 Uiso calc R 1 1 . .
    N N2 0.4249(4) 0.11205(9) 1.0276(3) 0.0284(6) Uani d . 1 1 A .
    H H2 0.538(5) 0.1238(12) 1.068(4) 0.029(9) Uiso d . 1 1 . .
    N N3 0.7563(6) 0.06859(12) 0.9914(5) 0.0608(11) Uani d . 1 1 . .
    C C1 -0.5341(5) 0.16781(10) 0.5495(3) 0.0259(6) Uani d . 1 1 . .
    H H1A -0.5033 0.1617 0.6550 0.031 Uiso calc R 1 1 . .
    C C2 -0.3928(5) 0.13607(11) 0.5162(3) 0.0331(7) Uani d . 1 1 . .
    H H2B -0.2481 0.1438 0.5867 0.040 Uiso calc R 1 1 . .
    H H2A -0.4164 0.1425 0.4135 0.040 Uiso calc R 1 1 . .
    C C3 -0.4336(6) 0.08302(12) 0.5313(4) 0.0461(9) Uani d . 1 1 . .
    H H3A -0.3467 0.0629 0.5038 0.055 Uiso calc R 1 1 . .
    H H3B -0.3961 0.0760 0.6366 0.055 Uiso calc R 1 1 . .
    C C4 -0.6567(7) 0.07034(13) 0.4319(4) 0.0552(11) Uani d . 1 1 . .
    H H4B -0.6799 0.0364 0.4491 0.066 Uiso calc R 1 1 . .
    H H4A -0.6898 0.0737 0.3259 0.066 Uiso calc R 1 1 . .
    C C5 -0.7976(6) 0.10240(14) 0.4624(4) 0.0510(10) Uani d . 1 1 . .
    H H5B -0.7766 0.0960 0.5645 0.061 Uiso calc R 1 1 . .
    H H5A -0.9419 0.0947 0.3908 0.061 Uiso calc R 1 1 . .
    C C6 -0.7576(5) 0.15573(12) 0.4483(4) 0.0348(7) Uani d . 1 1 . .
    H H6A -0.7938 0.1630 0.3434 0.042 Uiso calc R 1 1 . .
    H H6B -0.8449 0.1757 0.4757 0.042 Uiso calc R 1 1 . .
    C C7 -0.1161(4) 0.22402(10) 0.7707(3) 0.0204(6) Uani d . 1 1 . .
    C C8 0.2109(4) 0.18895(11) 0.8212(3) 0.0249(6) Uani d . 1 1 . .
    H H8 0.3358 0.1792 0.8246 0.030 Uiso calc R 1 1 . .
    C C9 0.1434(4) 0.17152(10) 0.9146(3) 0.0212(6) Uani d . 1 1 . .
    C C10 -0.0482(4) 0.19163(10) 0.8847(3) 0.0210(6) Uani d . 1 1 . .
    H H10 -0.1204 0.1835 0.9376 0.025 Uiso calc R 1 1 . .
    C C11 0.2639(4) 0.13708(11) 1.0413(3) 0.0256(6) Uani d . 1 1 . .
    H H11B 0.3255 0.1552 1.1365 0.031 Uiso calc R 1 1 . .
    H H11A 0.1685 0.1131 1.0459 0.031 Uiso calc R 1 1 . .
    C C12 0.3906(5) 0.07546(11) 0.9310(4) 0.0316(7) Uani d U 1 1 . .
    C C13 0.1906(8) 0.05721(14) 0.8436(5) 0.0589(6) Uani d U 1 1 A .
    H H13 0.0794 0.0724 0.8485 0.071 Uiso calc R 1 1 . .
    C C14 0.1522(8) 0.01803(13) 0.7514(5) 0.0589(6) Uani d . 1 1 . .
    H H14 0.0160 0.0064 0.6951 0.071 Uiso calc R 1 1 A .
    C C15 0.3109(8) -0.00463(14) 0.7402(5) 0.0589(6) Uani d . 1 1 A .
    H H15 0.2833 -0.0319 0.6774 0.071 Uiso calc R 1 1 . .
    C C16 0.5047(8) 0.01209(13) 0.8186(5) 0.0589(6) Uani d . 1 1 . .
    H H16 0.6129 -0.0034 0.8103 0.071 Uiso calc R 1 1 A .
    C C17 0.5473(6) 0.05249(12) 0.9128(5) 0.0450(9) Uani d . 1 1 A .
loop_
    _atom_site_aniso_label
    _atom_site_aniso_U_11
    _atom_site_aniso_U_22
    _atom_site_aniso_U_33
    _atom_site_aniso_U_12
    _atom_site_aniso_U_13
    _atom_site_aniso_U_23
    S1 0.0235(3) 0.0198(3) 0.0232(4) 0.0021(3) 0.0117(3) -0.0014(3)
    S2 0.0281(4) 0.0275(4) 0.0287(4) 0.0020(3) 0.0183(3) 0.0070(3)
    O1 0.0291(11) 0.0366(12) 0.0302(11) 0.0012(9) 0.0182(9) -0.0082(9)
    O2 0.0316(12) 0.0192(10) 0.0380(12) 0.0023(9) 0.0106(10) 0.0031(9)
    O3 0.0391(15) 0.0464(17) 0.096(2) 0.0100(13) 0.0383(16) 0.0169(16)
    O4 0.050(5) 0.057(2) 0.095(6) 0.017(3) 0.052(5) 0.011(5)
    O4A 0.050(5) 0.057(2) 0.095(6) 0.017(3) 0.052(5) 0.011(5)
    N1 0.0280(12) 0.0215(12) 0.0181(12) 0.0003(10) 0.0082(10) 0.0022(9)
    N2 0.0227(13) 0.0229(13) 0.0393(15) 0.0004(11) 0.0145(12) 0.0007(11)
    N3 0.065(2) 0.0361(19) 0.119(3) 0.0221(17) 0.075(2) 0.036(2)
    C1 0.0364(16) 0.0231(15) 0.0187(14) -0.0042(12) 0.0135(13) 0.0003(11)
    C2 0.0482(19) 0.0268(16) 0.0243(15) 0.0024(14) 0.0171(15) 0.0002(13)
    C3 0.073(3) 0.0254(18) 0.0374(19) 0.0041(17) 0.0239(19) -0.0005(15)
    C4 0.092(3) 0.0248(18) 0.039(2) -0.017(2) 0.024(2) -0.0056(15)
    C5 0.065(3) 0.043(2) 0.039(2) -0.027(2) 0.0201(19) -0.0041(17)
    C6 0.0415(18) 0.0339(18) 0.0296(17) -0.0096(15) 0.0176(15) -0.0042(14)
    C7 0.0225(13) 0.0200(14) 0.0219(14) -0.0017(11) 0.0132(11) -0.0028(11)
    C8 0.0219(14) 0.0269(15) 0.0289(15) 0.0006(12) 0.0144(12) 0.0016(12)
    C9 0.0224(13) 0.0218(14) 0.0197(13) -0.0038(11) 0.0104(11) -0.0029(11)
    C10 0.0234(14) 0.0227(14) 0.0193(13) -0.0034(11) 0.0122(11) -0.0018(11)
    C11 0.0239(14) 0.0281(16) 0.0248(15) 0.0008(12) 0.0117(12) 0.0022(12)
    C12 0.0455(18) 0.0206(15) 0.0385(18) -0.0004(14) 0.0281(15) 0.0079(13)
    C13 0.1099(19) 0.0302(10) 0.0576(13) -0.0114(11) 0.0569(14) -0.0012(9)
    C14 0.1099(19) 0.0302(10) 0.0576(13) -0.0114(11) 0.0569(14) -0.0012(9)
    C15 0.1099(19) 0.0302(10) 0.0576(13) -0.0114(11) 0.0569(14) -0.0012(9)
    C16 0.1099(19) 0.0302(10) 0.0576(13) -0.0114(11) 0.0569(14) -0.0012(9)
    C17 0.075(3) 0.0216(16) 0.068(3) 0.0064(17) 0.058(2) 0.0131(16)
_geom_special_details
;
All e.s.d.'s (except the e.s.d. in the dihedral angle between two l.s. planes)
are estimated using the full covariance matrix. The cell e.s.d.'s are taken
into account individually in the estimation of e.s.d.'s in distances, angles
and torsion angles; correlations between e.s.d.'s in cell parameters are only
used when they are defined by crystal symmetry. An approximate (isotropic)
treatment of cell e.s.d.'s is used for estimating e.s.d.'s involving l.s.
planes.
;
loop_
    _geom_bond_atom_site_label_1
    _geom_bond_atom_site_label_2
    _geom_bond_site_symmetry_2
    _geom_bond_distance
    _geom_bond_publ_flag
    S1 O1 . 1.436(2) ?
    S1 O2 . 1.431(2) ?
    S1 N1 . 1.605(2) ?
    S1 C7 . 1.742(3) ?
    S2 C7 . 1.720(3) ?
    S2 C8 . 1.708(3) ?
    O3 N3 . 1.235(5) ?
    O4 N3 . 1.265(9) ?
    O4A N3 . 1.305(12) ?
    N1 H1 . 0.8800 ?
    N1 C1 . 1.485(4) ?
    N2 H2 . 0.81(3) ?
    N2 C11 . 1.446(4) ?
    N2 C12 . 1.353(4) ?
    N3 C17 . 1.437(6) ?
    C1 H1A . 1.0000 ?
    C1 C2 . 1.528(4) ?
    C1 C6 . 1.515(4) ?
    C2 H2B . 0.9900 ?
    C2 H2A . 0.9900 ?
    C2 C3 . 1.530(4) ?
    C3 H3A . 0.9900 ?
    C3 H3B . 0.9900 ?
    C3 C4 . 1.514(6) ?
    C4 H4B . 0.9900 ?
    C4 H4A . 0.9900 ?
    C4 C5 . 1.515(6) ?
    C5 H5B . 0.9900 ?
    C5 H5A . 0.9900 ?
    C5 C6 . 1.534(5) ?
    C6 H6A . 0.9900 ?
    C6 H6B . 0.9900 ?
    C7 C10 . 1.362(4) ?
    C8 H8 . 0.9500 ?
    C8 C9 . 1.358(4) ?
    C9 C10 . 1.420(4) ?
    C9 C11 . 1.511(4) ?
    C10 H10 . 0.9500 ?
    C11 H11B . 0.9900 ?
    C11 H11A . 0.9900 ?
    C12 C13 . 1.412(6) ?
    C12 C17 . 1.414(5) ?
    C13 H13 . 0.9500 ?
    C13 C14 . 1.377(5) ?
    C14 H14 . 0.9500 ?
    C14 C15 . 1.387(6) ?
    C15 H15 . 0.9500 ?
    C15 C16 . 1.353(6) ?
    C16 H16 . 0.9500 ?
    C16 C17 . 1.412(5) ?
loop_
    _geom_angle_atom_site_label_1
    _geom_angle_atom_site_label_2
    _geom_angle_atom_site_label_3
    _geom_angle_site_symmetry_1
    _geom_angle_site_symmetry_3
    _geom_angle
    _geom_angle_publ_flag
    S1 N1 H1 . . 119.7 ?
    S2 C7 S1 . . 119.50(16) ?
    S2 C8 H8 . . 123.4 ?
    O1 S1 N1 . . 107.83(13) ?
    O1 S1 C7 . . 106.07(13) ?
    O2 S1 O1 . . 119.95(13) ?
    O2 S1 N1 . . 106.73(13) ?
    O2 S1 C7 . . 108.05(13) ?
    O3 N3 O4 . . 130.6(6) ?
    O3 N3 O4A . . 106.0(7) ?
    O3 N3 C17 . . 120.2(3) ?
    O4 N3 O4A . . 33.1(5) ?
    O4 N3 C17 . . 108.2(6) ?
    O4A N3 C17 . . 132.2(7) ?
    N1 S1 C7 . . 107.69(13) ?
    N1 C1 H1A . . 108.0 ?
    N1 C1 C2 . . 111.5(2) ?
    N1 C1 C6 . . 109.9(2) ?
    N2 C11 C9 . . 113.8(2) ?
    N2 C11 H11B . . 108.8 ?
    N2 C11 H11A . . 108.8 ?
    N2 C12 C13 . . 120.4(3) ?
    N2 C12 C17 . . 123.6(3) ?
    C1 N1 S1 . . 120.60(19) ?
    C1 N1 H1 . . 119.7 ?
    C1 C2 H2B . . 109.6 ?
    C1 C2 H2A . . 109.6 ?
    C1 C2 C3 . . 110.3(3) ?
    C1 C6 C5 . . 110.4(3) ?
    C1 C6 H6A . . 109.6 ?
    C1 C6 H6B . . 109.6 ?
    C2 C1 H1A . . 108.0 ?
    C2 C3 H3A . . 109.4 ?
    C2 C3 H3B . . 109.4 ?
    H2B C2 H2A . . 108.1 ?
    C3 C2 H2B . . 109.6 ?
    C3 C2 H2A . . 109.6 ?
    C3 C4 H4B . . 109.3 ?
    C3 C4 H4A . . 109.3 ?
    C3 C4 C5 . . 111.6(3) ?
    H3A C3 H3B . . 108.0 ?
    C4 C3 C2 . . 111.3(3) ?
    C4 C3 H3A . . 109.4 ?
    C4 C3 H3B . . 109.4 ?
    C4 C5 H5B . . 109.3 ?
    C4 C5 H5A . . 109.3 ?
    C4 C5 C6 . . 111.5(3) ?
    H4B C4 H4A . . 108.0 ?
    C5 C4 H4B . . 109.3 ?
    C5 C4 H4A . . 109.3 ?
    C5 C6 H6A . . 109.6 ?
    C5 C6 H6B . . 109.6 ?
    H5B C5 H5A . . 108.0 ?
    C6 C1 H1A . . 108.0 ?
    C6 C1 C2 . . 111.4(3) ?
    C6 C5 H5B . . 109.3 ?
    C6 C5 H5A . . 109.3 ?
    H6A C6 H6B . . 108.1 ?
    C7 C10 C9 . . 111.7(2) ?
    C7 C10 H10 . . 124.1 ?
    C8 S2 C7 . . 90.39(14) ?
    C8 C9 C10 . . 112.0(3) ?
    C8 C9 C11 . . 124.0(3) ?
    C9 C8 S2 . . 113.2(2) ?
    C9 C8 H8 . . 123.4 ?
    C9 C10 H10 . . 124.1 ?
    C9 C11 H11B . . 108.8 ?
    C9 C11 H11A . . 108.8 ?
    C10 C7 S1 . . 127.0(2) ?
    C10 C7 S2 . . 112.8(2) ?
    C10 C9 C11 . . 123.9(2) ?
    C11 N2 H2 . . 117(2) ?
    H11B C11 H11A . . 107.7 ?
    C12 N2 H2 . . 118(2) ?
    C12 N2 C11 . . 123.7(3) ?
    C12 C13 H13 . . 119.0 ?
    C12 C17 N3 . . 121.5(3) ?
    C13 C12 C17 . . 115.9(3) ?
    C13 C14 H14 . . 119.7 ?
    C13 C14 C15 . . 120.5(5) ?
    C14 C13 C12 . . 121.9(4) ?
    C14 C13 H13 . . 119.0 ?
    C14 C15 H15 . . 120.0 ?
    C15 C14 H14 . . 119.7 ?
    C15 C16 H16 . . 119.8 ?
    C15 C16 C17 . . 120.4(4) ?
    C16 C15 C14 . . 120.0(4) ?
    C16 C15 H15 . . 120.0 ?
    C16 C17 N3 . . 117.3(4) ?
    C16 C17 C12 . . 121.1(4) ?
    C17 C16 H16 . . 119.8 ?
loop_
    _geom_torsion_atom_site_label_1
    _geom_torsion_atom_site_label_2
    _geom_torsion_atom_site_label_3
    _geom_torsion_atom_site_label_4
    _geom_torsion_site_symmetry_1
    _geom_torsion_site_symmetry_2
    _geom_torsion_site_symmetry_3
    _geom_torsion_site_symmetry_4
    _geom_torsion
    _geom_torsion_publ_flag
    S1 N1 C1 C2 . . . . -98.5(3) ?
    S1 N1 C1 C6 . . . . 137.5(2) ?
    S1 C7 C10 C9 . . . . 170.7(2) ?
    S2 C7 C10 C9 . . . . 0.7(3) ?
    S2 C8 C9 C10 . . . . 0.6(3) ?
    S2 C8 C9 C11 . . . . -176.0(2) ?
    O1 S1 N1 C1 . . . . -56.2(2) ?
    O1 S1 C7 S2 . . . . -169.60(16) ?
    O1 S1 C7 C10 . . . . 21.0(3) ?
    O2 S1 N1 C1 . . . . 173.7(2) ?
    O2 S1 C7 S2 . . . . -39.8(2) ?
    O2 S1 C7 C10 . . . . 150.8(3) ?
    O3 N3 C17 C12 . . . . -3.6(5) ?
    O3 N3 C17 C16 . . . . 177.7(3) ?
    O4 N3 C17 C12 . . . . -173.6(5) ?
    O4 N3 C17 C16 . . . . 7.6(6) ?
    O4A N3 C17 C12 . . . . 159.5(9) ?
    O4A N3 C17 C16 . . . . -19.2(10) ?
    N1 S1 C7 S2 . . . . 75.17(19) ?
    N1 S1 C7 C10 . . . . -94.3(3) ?
    N1 C1 C2 C3 . . . . -180.0(2) ?
    N1 C1 C6 C5 . . . . -179.5(3) ?
    N2 C12 C13 C14 . . . . -175.7(3) ?
    N2 C12 C17 N3 . . . . -3.6(5) ?
    N2 C12 C17 C16 . . . . 175.1(3) ?
    C1 C2 C3 C4 . . . . 55.9(4) ?
    C2 C1 C6 C5 . . . . 56.5(3) ?
    C2 C3 C4 C5 . . . . -55.4(4) ?
    C3 C4 C5 C6 . . . . 55.0(4) ?
    C4 C5 C6 C1 . . . . -55.3(4) ?
    C6 C1 C2 C3 . . . . -56.9(3) ?
    C7 S1 N1 C1 . . . . 57.9(2) ?
    C7 S2 C8 C9 . . . . -0.2(2) ?
    C8 S2 C7 S1 . . . . -171.17(18) ?
    C8 S2 C7 C10 . . . . -0.3(2) ?
    C8 C9 C10 C7 . . . . -0.9(3) ?
    C8 C9 C11 N2 . . . . -18.9(4) ?
    C10 C9 C11 N2 . . . . 165.0(3) ?
    C11 N2 C12 C13 . . . . -4.6(5) ?
    C11 N2 C12 C17 . . . . 177.0(3) ?
    C11 C9 C10 C7 . . . . 175.7(3) ?
    C12 N2 C11 C9 . . . . -75.0(4) ?
    C12 C13 C14 C15 . . . . -0.8(6) ?
    C13 C12 C17 N3 . . . . 177.9(3) ?
    C13 C12 C17 C16 . . . . -3.4(5) ?
    C13 C14 C15 C16 . . . . -0.9(6) ?
    C14 C15 C16 C17 . . . . 0.3(6) ?
    C15 C16 C17 N3 . . . . -179.3(3) ?
    C15 C16 C17 C12 . . . . 1.9(5) ?
    C17 C12 C13 C14 . . . . 2.9(5) ?
loop_
    _geom_hbond_atom_site_label_D
    _geom_hbond_atom_site_label_H
    _geom_hbond_atom_site_label_A
    _geom_hbond_site_symmetry_A
    _geom_hbond_distance_DH
    _geom_hbond_distance_HA
    _geom_hbond_distance_DA
    _geom_hbond_angle_DHA
    N1 H1 O1 4_565 0.88 2.27 2.956(3) 134.3
    N2 H2 O2 4_666 0.81(3) 2.36(3) 2.979(3) 135(3)
    N2 H2 O3 . 0.81(3) 2.01(3) 2.620(4) 132(3)
