# Supplementary material for: N-Cyclo­hexyl-4-[(2-nitro­anilino)­meth­yl]thio­phene-2-sulfonamide
Source: Acta Crystallogr Sect E Struct Rep Online. 2011 Sep 30;67(Pt 10):o2779. doi: 10.1107/S160053681103861X (PMC3201483; doi:10.1107/S160053681103861X)
Supplement: Supplementary file 2 [file e-67-o2779-Isup2.hkl]

# 
# h,k,l, Fc-squared, Fo-squared, sigma(Fo-squared) and status flag 
# 
data_I
_shelx_title '' 
_shelx_refln_list_code          4 
_shelx_F_calc_maximum      248.89 
_exptl_crystal_F_000       832.00 
_reflns_d_resolution_high  0.8000 
 
loop_ 
 _symmetry_equiv_pos_as_xyz 
 'x, y, z' 
 '-x, y+1/2, -z+1/2' 
 '-x, -y, -z' 
 'x, -y-1/2, z-1/2' 
 
_cell_length_a     7.4201 
_cell_length_b    27.8329 
_cell_length_c    10.1790 
_cell_angle_alpha  90.000 
_cell_angle_beta  118.440 
_cell_angle_gamma  90.000 
 
_shelx_F_squared_multiplier     1.000 
 
loop_ 
 _refln_index_h 
 _refln_index_k 
 _refln_index_l 
 _refln_F_squared_calc 
 _refln_F_squared_meas 
 _refln_F_squared_sigma 
 _refln_observed_status 
   1   0   0    10565.54    10380.97     28.88 o 
   2   0   0       64.97       53.80      9.98 o 
   4   0   0      143.75      136.11     15.94 o 
   5   0   0      256.44      400.50     36.68 o 
   6   0   0        7.05        8.99      4.86 o 
   7   0   0      588.68      611.79     44.03 o 
   8   0   0        2.03       12.19     13.45 o 
   1   1   0      107.33      170.82      4.72 o 
   2   1   0     8968.90     9536.74     34.23 o 
   3   1   0     1206.34     1397.08     17.93 o 
   4   1   0        7.92       13.82      3.00 o 
   5   1   0     2422.72     2220.55     29.80 o 
   6   1   0       10.78        6.47      3.92 o 
   7   1   0       35.22       58.19     12.72 o 
   8   1   0      383.06      381.20     27.27 o 
   1   2   0      200.19      182.22      4.29 o 
   2   2   0     4219.40     4611.24     21.42 o 
   3   2   0     2376.72     2617.85     22.28 o 
   4   2   0      121.83      118.30      5.74 o 
   5   2   0       32.61       87.90      6.29 o 
   6   2   0      145.73      164.35     11.02 o 
   7   2   0      674.87      766.40     34.60 o 
   8   2   0        0.39       20.94     10.83 o 
   1   3   0     5472.55     5551.84     24.69 o 
   2   3   0     9959.04     9761.44     47.81 o 
   3   3   0      319.41      376.47      8.24 o 
   4   3   0        5.69       24.87      3.05 o 
   5   3   0     2237.34     2109.58     25.76 o 
   6   3   0       75.09       59.24      7.38 o 
   7   3   0      148.79      168.67     17.84 o 
   8   3   0      204.66      212.19     21.34 o 
   0   4   0     7728.39     7678.48     49.64 o 
   1   4   0       78.83       83.83      6.43 o 
   2   4   0     7231.51     7235.63     37.37 o 
   3   4   0     2619.95     2259.86     41.43 o 
   4   4   0      610.86      631.55     12.01 o 
   5   4   0      619.51      526.95     12.50 o 
   6   4   0      484.63      448.15     22.06 o 
   7   4   0      609.59      661.18     32.22 o 
   8   4   0        0.58       18.01     10.10 o 
   1   5   0    10054.76    10626.55     31.55 o 
   2   5   0     2526.56     2693.47     23.77 o 
   3   5   0        0.04       -0.54      4.73 o 
   4   5   0      873.23      841.97     18.88 o 
   5   5   0      281.19      227.45     15.10 o 
   6   5   0      507.04      514.77     19.84 o 
   7   5   0      104.31      161.80     17.66 o 
   8   5   0      325.70      360.71     27.21 o 
   0   6   0    15078.42    14790.91     83.94 o 
   1   6   0     1643.32     1696.32     14.20 o 
   2   6   0     1109.09     1177.44     16.51 o 
   3   6   0     1430.30     1492.19     29.97 o 
   4   6   0      802.18      768.15     19.88 o 
   5   6   0      495.95      472.81     17.57 o 
   6   6   0        2.71        9.86      5.19 o 
   7   6   0      360.41      391.64     25.50 o 
   8   6   0        9.39       38.03     12.47 o 
   1   7   0     3781.69     3664.60     22.66 o 
   2   7   0     1399.13     1292.99     17.54 o 
   3   7   0      193.72      197.61     19.75 o 
   4   7   0     1805.50     1830.48     30.80 o 
   5   7   0     1520.62     1551.93     31.68 o 
   6   7   0        0.04        0.41      7.23 o 
   7   7   0       39.37       45.69     11.34 o 
   0   8   0      955.09      757.46     22.18 o 
   1   8   0     2242.25     2217.21     21.86 o 
   2   8   0      777.83      848.75     20.90 o 
   3   8   0      671.56      752.54     34.70 o 
   4   8   0      193.84      191.08     13.64 o 
   5   8   0       95.22      137.45     12.08 o 
   6   8   0        0.81       28.98      7.07 o 
   7   8   0       48.47       29.94      9.23 o 
   1   9   0      635.29      736.52     15.74 o 
   2   9   0     4087.69     4209.42     59.48 o 
   3   9   0     1059.66     1250.99     29.63 o 
   4   9   0      601.90      697.45     24.60 o 
   5   9   0     1469.37     1340.92     43.36 o 
   6   9   0       53.02       45.14      7.07 o 
   7   9   0       51.83       26.88      7.02 o 
   0  10   0     2081.53     1918.68     39.61 o 
   1  10   0      872.87      892.59     27.85 o 
   2  10   0      201.11      169.11      6.93 o 
   3  10   0      653.63      629.90     31.10 o 
   4  10   0      407.98      386.66     19.00 o 
   5  10   0       12.31       19.16      5.56 o 
   6  10   0       15.35        5.69      5.09 o 
   7  10   0       20.17       35.10      7.66 o 
   1  11   0        1.72       19.43      7.14 o 
   2  11   0     1669.83     1637.29     22.79 o 
   3  11   0      414.80      324.21     23.14 o 
   4  11   0      457.95      359.50     26.27 o 
   5  11   0       22.97       24.96      7.88 o 
   6  11   0       20.10        4.99      5.12 o 
   7  11   0       35.57       48.13     26.33 o 
   0  12   0     4827.43     4613.95     66.90 o 
   1  12   0     2442.41     2426.16     33.49 o 
   2  12   0       15.78       23.49      3.76 o 
   3  12   0      269.46      238.17     20.77 o 
   4  12   0      244.00      222.62     21.48 o 
   5  12   0      177.31      211.38     15.50 o 
   6  12   0       37.75       25.45      8.16 o 
   7  12   0       94.22       75.70     11.46 o 
   1  13   0        1.44       15.95      4.60 o 
   2  13   0     1866.26     1767.46     45.54 o 
   3  13   0       31.13       48.53     10.58 o 
   4  13   0      115.10       47.15     11.42 o 
   5  13   0       72.22      101.54     16.69 o 
   6  13   0      334.08      368.59     22.29 o 
   7  13   0        0.18       11.54      7.06 o 
   0  14   0      118.50       66.31      9.72 o 
   1  14   0       95.15      133.72      9.36 o 
   2  14   0        2.44       19.72      6.23 o 
   3  14   0      293.62      242.01      8.74 o 
   4  14   0      775.18      730.20     39.74 o 
   5  14   0      472.69      370.21     30.61 o 
   6  14   0      124.65      140.08     14.47 o 
   7  14   0       42.96       63.45     11.19 o 
   1  15   0     1003.12      872.53     31.63 o 
   2  15   0      446.88      528.55     16.61 o 
   3  15   0      477.86      444.27      9.14 o 
   4  15   0      586.17      717.04     40.14 o 
   5  15   0       14.32       28.24     11.18 o 
   6  15   0      310.40      262.19     19.60 o 
   7  15   0       32.60        5.22      6.48 o 
   0  16   0     2582.32     2533.20     57.74 o 
   1  16   0     1883.88     1711.28     46.98 o 
   2  16   0      294.69      369.60     14.71 o 
   3  16   0     1432.39     1294.99     25.59 o 
   4  16   0      763.55      743.38     42.15 o 
   5  16   0      239.40      306.69     28.96 o 
   6  16   0       13.04       27.12      8.08 o 
   7  16   0       47.70       44.46     14.85 o 
   1  17   0      673.79      656.72     20.26 o 
   2  17   0     2212.84     2070.54     35.58 o 
   3  17   0      927.67      893.60     23.30 o 
   4  17   0      161.08      143.92     20.05 o 
   5  17   0       43.81       60.63     15.16 o 
   6  17   0      346.19      373.82     23.35 o 
   7  17   0      158.08      155.82     16.78 o 
   0  18   0       79.04      131.65     14.73 o 
   1  18   0     1454.42     1395.38     18.44 o 
   2  18   0      707.52      684.44     33.59 o 
   3  18   0     2590.75     2575.59     28.90 o 
   4  18   0      661.98      669.00     41.44 o 
   5  18   0      180.42      138.67     21.50 o 
   6  18   0        0.83        0.19      6.23 o 
   1  19   0     2232.67     2045.46     76.52 o 
   2  19   0     1013.32      966.36     31.30 o 
   3  19   0     3537.04     3383.90    190.86 o 
   4  19   0       89.22       85.28     16.74 o 
   5  19   0      108.53      146.64     22.28 o 
   6  19   0      346.15      390.67     24.35 o 
   0  20   0      345.46      351.17     24.72 o 
   1  20   0     1076.91      996.63     40.82 o 
   2  20   0     1265.42     1310.06     31.68 o 
   3  20   0      393.02      388.93     15.83 o 
   4  20   0      138.02      117.13     19.37 o 
   5  20   0      111.60      146.94     23.32 o 
   6  20   0       74.91       75.17     11.96 o 
   1  21   0      904.93      974.30     16.83 o 
   2  21   0      835.82      847.90     26.46 o 
   3  21   0      261.35      288.11     14.11 o 
   4  21   0     1082.07     1118.95     57.15 o 
   5  21   0       11.48       15.51     10.35 o 
   6  21   0      372.57      390.22     25.10 o 
   0  22   0      207.13      149.74     17.33 o 
   1  22   0     2660.39     2541.91    101.48 o 
   2  22   0      725.73      703.99     24.94 o 
   3  22   0      185.33      196.87     24.29 o 
   4  22   0      616.28      779.21     49.37 o 
   5  22   0      120.75       83.17     17.96 o 
   6  22   0      163.34      219.25     24.30 o 
   1  23   0      686.49      746.93     27.42 o 
   2  23   0       43.23       35.10      6.73 o 
   3  23   0        1.05       -3.76      7.52 o 
   4  23   0      365.10      307.92     31.86 o 
   5  23   0        0.81       -4.99     12.47 o 
   6  23   0      500.37      541.76     46.41 o 
   0  24   0       23.12       32.24      9.60 o 
   1  24   0     3210.40     3091.94     56.28 o 
   2  24   0       11.03       18.77      6.19 o 
   3  24   0      189.09      220.21     26.88 o 
   4  24   0      746.45      716.10     49.06 o 
   5  24   0       26.41       21.64     11.97 o 
   1  25   0      948.03      967.87     57.16 o 
   2  25   0     1653.23     1622.32     65.23 o 
   3  25   0     1126.16     1194.11     60.59 o 
   4  25   0      181.61      288.88     32.60 o 
   5  25   0        0.34        5.91     11.63 o 
   0  26   0       42.34       36.26      9.47 o 
   1  26   0     1319.72     1283.53     38.27 o 
   2  26   0      246.65      283.91     18.00 o 
   3  26   0       37.43       55.16     16.28 o 
   4  26   0      302.84      337.73     34.90 o 
   5  26   0        3.15       -7.35     12.44 o 
   1  27   0      264.58      305.88     19.63 o 
   2  27   0      243.64      275.57     18.19 o 
   3  27   0       86.08       96.62     19.60 o 
   4  27   0       95.84       68.94     19.20 o 
   5  27   0        1.75        1.03      8.75 o 
   0  28   0      126.08      107.74     17.49 o 
   1  28   0     1254.42     1173.25     38.27 o 
   2  28   0      495.86      426.77     37.05 o 
   3  28   0       82.33       85.95     19.42 o 
   4  28   0      390.02      384.47     39.22 o 
   1  29   0      355.29      417.31     23.72 o 
   2  29   0        3.69       20.96     11.40 o 
   3  29   0      175.87      202.13     28.15 o 
   4  29   0       69.45      111.79     24.04 o 
   0  30   0       26.02       30.35     10.63 o 
   1  30   0      715.74      777.57     32.62 o 
   2  30   0       47.56       40.31     14.02 o 
   3  30   0       36.10       35.89     14.45 o 
   4  30   0      150.76      168.87     27.74 o 
   1  31   0      113.10      141.20     15.16 o 
   2  31   0      165.87      171.25     25.39 o 
   3  31   0      722.67      800.83     55.82 o 
   0  32   0       32.97       31.45     13.06 o 
   1  32   0       75.44       71.15     11.90 o 
   2  32   0      127.22      136.88     24.22 o 
   3  32   0       58.95       53.95     18.50 o 
   1  33   0      219.42      190.69     26.62 o 
   2  33   0        0.04       -4.85      9.87 o 
   0  34   0      915.93      899.08     54.15 o 
   1  34   0      213.31      258.02     31.22 o 
  -8   1   1        0.53        9.95      9.44 o 
  -7   1   1        0.01        1.50      6.98 o 
  -6   1   1      163.69      164.02      8.48 o 
  -5   1   1      148.44      163.34      7.74 o 
  -4   1   1        5.77        4.61      1.74 o 
  -3   1   1      329.81      391.88      7.38 o 
  -2   1   1     1585.91     1617.91     13.56 o 
  -1   1   1      228.04      263.83      6.84 o 
   1   1   1     4566.11     4792.45     22.40 o 
   2   1   1       57.71       61.18      4.74 o 
   3   1   1      684.98      712.62     12.83 o 
   5   1   1        2.81        4.47      2.61 o 
   6   1   1        0.33       14.93      7.92 o 
   7   1   1       63.18       83.90     13.34 o 
  -8   2   1      143.06      152.08     17.91 o 
  -7   2   1      243.69      217.93     24.36 o 
  -6   2   1      133.68      116.78      7.23 o 
  -5   2   1       50.42       50.61      4.51 o 
  -4   2   1      189.55      252.39      6.43 o 
  -3   2   1      322.15      280.83      6.22 o 
  -2   2   1      432.97      407.18      6.28 o 
  -1   2   1      112.36      119.48      3.93 o 
   1   2   1     2848.12     3023.27     15.93 o 
   2   2   1     6939.04     7124.95     64.51 o 
   3   2   1     2048.95     2422.60     22.98 o 
   4   2   1      106.85      121.47      6.13 o 
   5   2   1       30.81       38.74      4.39 o 
   6   2   1       32.52       39.76      7.47 o 
   7   2   1      115.26      105.76     15.48 o 
  -8   3   1        3.11        5.01     11.66 o 
  -7   3   1       10.75       19.78      8.59 o 
  -6   3   1       26.96       22.79      3.80 o 
  -5   3   1        5.36       13.45      2.98 o 
  -3   3   1      606.35      729.18      9.73 o 
  -2   3   1      807.72      805.26      8.69 o 
  -1   3   1     3680.24     3635.75     16.71 o 
   0   3   1      960.97     1016.85      8.60 o 
   1   3   1      979.84      993.30      8.76 o 
   2   3   1     2102.07     2311.14     17.21 o 
   3   3   1      996.01     1066.45     19.04 o 
   4   3   1      231.13      172.17      6.95 o 
   5   3   1        2.02       -0.19      2.35 o 
   6   3   1       73.83       64.94     10.09 o 
   7   3   1      197.60      232.81     20.91 o 
  -8   4   1       32.28       37.91     17.40 o 
  -7   4   1      163.94      156.43     17.35 o 
  -6   4   1       86.63      112.98      9.70 o 
  -5   4   1       70.88       71.02      5.04 o 
  -4   4   1        0.90        4.55      2.58 o 
  -3   4   1     1422.60     1282.86     12.53 o 
  -2   4   1     4801.91     4786.86     24.99 o 
  -1   4   1     8844.17     8966.34     30.56 o 
   0   4   1      921.24      935.53     10.70 o 
   1   4   1      538.63      571.51      7.94 o 
   2   4   1      228.04      187.39      6.94 o 
   3   4   1      788.00      828.52     11.36 o 
   4   4   1      348.22      328.75      7.47 o 
   5   4   1      116.26       94.47      5.64 o 
   6   4   1        0.34        5.32      7.09 o 
   7   4   1        0.17       18.66     16.92 o 
  -8   5   1        2.07        9.78      8.12 o 
  -7   5   1      143.47       97.45      9.82 o 
  -6   5   1        0.87        4.47      4.04 o 
  -5   5   1      100.66      106.98      5.79 o 
  -4   5   1     2261.81     1929.13     18.57 o 
  -3   5   1      982.98      975.17     10.68 o 
  -2   5   1        7.63       10.38      1.39 o 
  -1   5   1     1156.60     1153.99      8.85 o 
   0   5   1       32.94       22.89      2.55 o 
   1   5   1     5587.67     5880.43     36.48 o 
   2   5   1      860.21      998.76     17.56 o 
   3   5   1      558.91      530.60     21.83 o 
   4   5   1       27.49       63.22      4.94 o 
   5   5   1        0.16       11.71      5.06 o 
   6   5   1      233.52      234.36     14.00 o 
   7   5   1       84.01       61.81     20.28 o 
  -8   6   1      136.75      166.90     18.79 o 
  -7   6   1       18.12       29.73      6.82 o 
  -6   6   1       17.10        9.57      4.91 o 
  -5   6   1       53.29       34.05      3.35 o 
  -4   6   1      131.51      135.84      4.53 o 
  -3   6   1     8134.97     8635.53     50.53 o 
  -2   6   1     5303.67     5470.60     26.13 o 
  -1   6   1      150.05      191.39      4.86 o 
   0   6   1    15036.29    15166.81     59.04 o 
   1   6   1     9792.72    10097.47     29.76 o 
   2   6   1       41.25       76.27      9.45 o 
   3   6   1      118.32       92.78      6.86 o 
   4   6   1     1000.35     1000.74     23.44 o 
   5   6   1      263.77      256.53     13.63 o 
   6   6   1      108.37      121.13     10.69 o 
   7   6   1        9.01        0.26      9.04 o 
  -8   7   1        9.46       19.72     10.16 o 
  -7   7   1      174.52      260.99     15.87 o 
  -6   7   1     1057.79     1016.32     36.40 o 
  -5   7   1        0.54        3.41      1.56 o 
  -4   7   1     1008.23     1117.77     28.76 o 
  -3   7   1      129.46      143.78      5.56 o 
  -2   7   1     1429.91     1314.13     13.40 o 
  -1   7   1       41.04       36.47      2.68 o 
   0   7   1     1036.92     1044.44     25.15 o 
   1   7   1      518.37      567.10     12.09 o 
   2   7   1      954.95     1030.49     34.00 o 
   3   7   1       50.61       24.39      5.13 o 
   4   7   1        8.45        8.18      4.05 o 
   5   7   1      616.76      579.31     33.61 o 
   6   7   1      237.94      244.53     14.74 o 
   7   7   1       35.61       61.99     11.47 o 
  -8   8   1       18.24        9.41     10.62 o 
  -7   8   1      106.76      128.35     11.73 o 
  -6   8   1      954.55      969.34     27.43 o 
  -5   8   1       29.90       21.47      8.99 o 
  -4   8   1       74.05      112.38     10.04 o 
  -3   8   1     3178.41     3358.72     39.02 o 
  -2   8   1       58.81       30.90      2.56 o 
  -1   8   1       45.69       47.70      2.47 o 
   0   8   1      133.39      139.70      6.76 o 
   1   8   1     5558.24     5370.94     46.29 o 
   2   8   1     2640.80     3028.61     59.91 o 
   3   8   1        1.21       13.11      3.99 o 
   4   8   1      563.75      591.41     18.83 o 
   5   8   1      113.02      109.30      9.79 o 
   6   8   1        0.57        3.24      5.17 o 
   7   8   1        0.54       11.47     11.84 o 
  -8   9   1      113.58      117.46     30.97 o 
  -7   9   1      169.70      137.78     15.55 o 
  -6   9   1      663.97      657.52     22.93 o 
  -5   9   1       51.70       94.95     19.52 o 
  -4   9   1     1448.21     1406.49     33.64 o 
  -3   9   1       63.15      113.92      9.51 o 
  -2   9   1      139.03      119.46      4.95 o 
  -1   9   1     4896.23     4821.20     26.83 o 
   0   9   1      669.37      696.74     25.25 o 
   1   9   1      549.68      636.92     11.01 o 
   4   9   1      677.56      576.10     32.64 o 
   5   9   1      508.86      548.32     23.97 o 
   6   9   1      183.02      157.47     14.62 o 
   7   9   1      261.75      213.41     27.01 o 
  -8  10   1       39.13       83.54     20.01 o 
  -7  10   1      116.41      104.74     10.69 o 
  -6  10   1      122.85      178.98     13.16 o 
  -5  10   1       34.49       47.87      8.44 o 
  -4  10   1       10.10        7.97      4.82 o 
  -3  10   1      260.20      205.96      7.10 o 
  -2  10   1      147.61      116.32      4.45 o 
  -1  10   1     3044.80     3031.96     26.46 o 
   0  10   1      786.44      799.26     17.43 o 
   1  10   1      906.45      884.47     13.96 o 
   2  10   1     3622.76     3427.96     42.42 o 
   3  10   1      568.87      545.46     29.99 o 
   4  10   1       57.33       63.24     29.29 o 
   5  10   1      459.42      461.46     22.30 o 
   6  10   1        0.95        2.58      5.80 o 
   7  10   1        1.60       26.55     13.95 o 
  -8  11   1       75.11       75.91     14.03 o 
  -7  11   1       29.15       53.81      8.95 o 
  -6  11   1      918.77      863.38     26.79 o 
  -5  11   1     1105.45      919.00     46.64 o 
  -4  11   1      963.26     1088.84     30.68 o 
  -3  11   1     1005.70      967.30     17.90 o 
  -2  11   1      881.68      854.38     11.81 o 
  -1  11   1      654.85      708.61     13.39 o 
   0  11   1      172.73      209.04      9.66 o 
   1  11   1      800.27      857.40     21.88 o 
   2  11   1       30.09       40.08      7.47 o 
   3  11   1      228.71      199.77     19.33 o 
   4  11   1      835.10      926.77     28.84 o 
   5  11   1      177.11      114.34     11.84 o 
   6  11   1      237.44      248.48     18.70 o 
   7  11   1      419.27      465.40     39.36 o 
  -7  12   1        1.34        4.20      5.99 o 
  -6  12   1        1.14       10.84      6.79 o 
  -5  12   1      195.31      150.52     13.62 o 
  -4  12   1       61.49       84.11     10.26 o 
  -3  12   1        1.48        7.24      1.83 o 
  -2  12   1     1056.90      964.54     14.46 o 
  -1  12   1     1139.55     1378.86     22.01 o 
   0  12   1     1677.26     1684.93     23.36 o 
   1  12   1      252.26      191.21     10.50 o 
   2  12   1      384.80      432.23     14.33 o 
   3  12   1      519.90      421.76     21.69 o 
   4  12   1       18.22       40.22      7.34 o 
   5  12   1       42.46       41.51      7.98 o 
   6  12   1       65.24       56.22      9.82 o 
   7  12   1        2.47       21.27      9.12 o 
  -7  13   1       88.43       72.98     11.66 o 
  -6  13   1      283.45      247.46     18.97 o 
  -5  13   1      409.65      410.33     21.85 o 
  -4  13   1     1404.75     1306.07     51.08 o 
  -3  13   1      625.83      655.61     10.00 o 
  -2  13   1     1804.47     1847.48     30.47 o 
  -1  13   1      316.66      453.40     11.17 o 
   0  13   1     7403.24     7625.08     85.53 o 
   1  13   1        0.15        0.60      1.84 o 
   2  13   1      129.15      169.24      8.15 o 
   3  13   1      944.01      965.23     30.69 o 
   4  13   1      262.20      179.27     13.38 o 
   5  13   1      359.09      377.57     30.17 o 
   6  13   1      264.90      260.55     19.22 o 
   7  13   1      237.64      279.21     21.79 o 
  -7  14   1        6.97        4.12      6.19 o 
  -6  14   1       84.52      101.15     18.14 o 
  -5  14   1      716.36      705.27     41.47 o 
  -4  14   1       30.04       36.26     11.69 o 
  -3  14   1      740.19      886.52     11.74 o 
  -2  14   1     1271.56     1351.16     27.16 o 
  -1  14   1       38.55       18.70      3.02 o 
   0  14   1     1824.38     1969.39     42.44 o 
   1  14   1      609.64      624.57     22.90 o 
   2  14   1     1828.85     1767.90     52.44 o 
   3  14   1       53.25       44.89      3.35 o 
   4  14   1      112.61      128.04      9.05 o 
   5  14   1       20.46       17.16     14.36 o 
   6  14   1       39.37       30.77      7.93 o 
   7  14   1        2.21        8.29      8.49 o 
  -7  15   1        6.99       -1.80      6.01 o 
  -6  15   1       95.66       95.88     17.36 o 
  -5  15   1      213.43      184.68     22.57 o 
  -4  15   1     2672.47     2872.27     78.91 o 
  -3  15   1      734.61      657.16     21.65 o 
  -2  15   1      410.44      444.45     16.40 o 
  -1  15   1       47.81       81.10      5.25 o 
   0  15   1     1489.26     1657.15     32.25 o 
   1  15   1       43.42       55.22      6.51 o 
   2  15   1      329.00      346.24     16.54 o 
   3  15   1      185.05      247.90     23.78 o 
   4  15   1       91.51       47.56     11.70 o 
   5  15   1      582.82      502.04     26.17 o 
   6  15   1      290.13      257.61     24.40 o 
  -7  16   1        2.61       14.63      8.73 o 
  -6  16   1       54.28       35.39     11.75 o 
  -5  16   1      633.55      586.60     39.43 o 
  -4  16   1      181.12      136.83     17.38 o 
  -3  16   1       32.87       25.30      3.65 o 
  -2  16   1       63.83       62.00      6.87 o 
  -1  16   1        0.46        3.65      2.36 o 
   0  16   1     1159.52     1161.14     63.78 o 
   1  16   1     1264.79     1190.24     27.43 o 
   2  16   1      269.26      279.11     17.92 o 
   3  16   1      947.79      787.31     41.60 o 
   4  16   1       49.80       19.86      9.15 o 
   5  16   1       17.28       26.43      8.00 o 
   6  16   1       26.35       26.40      7.82 o 
  -7  17   1        0.18       10.81     12.00 o 
  -6  17   1      498.98      542.50     41.17 o 
  -5  17   1       48.57       77.34     16.30 o 
  -4  17   1      290.69      186.36      7.73 o 
  -3  17   1      639.14      675.18     15.42 o 
  -2  17   1      549.42      492.92     18.39 o 
  -1  17   1      674.75      704.09     15.82 o 
   0  17   1      660.22      773.87     24.19 o 
   1  17   1        1.55        9.53      4.45 o 
   2  17   1      348.38      296.37     16.87 o 
   3  17   1      189.71      168.44     11.69 o 
   4  17   1      135.35       85.18     17.29 o 
   5  17   1      346.43      407.98     32.19 o 
   6  17   1       46.83       66.66     11.17 o 
  -7  18   1       98.00       82.42     12.74 o 
  -6  18   1       14.11       15.94      9.28 o 
  -5  18   1       12.26        3.33      9.06 o 
  -4  18   1       58.29       58.15     13.65 o 
  -3  18   1       22.78       20.25      4.10 o 
  -2  18   1      335.23      327.16     15.70 o 
  -1  18   1     1877.12     1897.16     26.41 o 
   0  18   1     2686.72     2769.54     45.96 o 
   1  18   1        0.33       -1.00      8.48 o 
   2  18   1       86.35       67.04      6.99 o 
   3  18   1       20.98       20.16      3.26 o 
   4  18   1      280.44      290.66     28.53 o 
   5  18   1       80.68       81.30     11.59 o 
   6  18   1        7.42        7.69      6.33 o 
  -7  19   1       53.10       41.45     11.14 o 
  -6  19   1      114.59       82.45     18.54 o 
  -5  19   1      176.46      144.54     21.73 o 
  -4  19   1       94.52       33.13     11.48 o 
  -3  19   1      333.31      296.98     18.64 o 
  -2  19   1      794.31      769.96     24.49 o 
  -1  19   1       24.21       61.89      6.02 o 
   0  19   1      209.27      204.35     10.35 o 
   1  19   1       60.63       32.69      5.78 o 
   2  19   1        1.33        9.56      7.40 o 
   3  19   1       43.40       68.81     14.13 o 
   4  19   1      338.74      383.41     33.82 o 
   5  19   1       28.39       21.86      7.00 o 
   6  19   1       88.97       66.21     11.64 o 
  -6  20   1       46.99       77.74     17.32 o 
  -5  20   1      133.18      109.97     19.77 o 
  -4  20   1       32.09       26.50     11.25 o 
  -3  20   1        0.42        1.52      3.54 o 
  -2  20   1      129.00      149.73     11.57 o 
  -1  20   1     1248.66     1265.31     22.69 o 
   0  20   1      292.48      308.14     17.64 o 
   1  20   1        2.67        8.06      4.80 o 
   2  20   1      388.61      445.03     19.88 o 
   3  20   1      794.53      773.95     45.66 o 
   4  20   1      124.24      138.77     21.80 o 
   5  20   1       29.37        2.67      7.22 o 
   6  20   1       17.28       23.99     12.54 o 
  -6  21   1       11.71       30.67     12.20 o 
  -5  21   1      229.82      259.82     29.41 o 
  -4  21   1        0.24       10.54     10.52 o 
  -3  21   1        0.17       -2.35      6.89 o 
  -2  21   1       66.04       87.16      9.35 o 
  -1  21   1      203.86      244.53     10.59 o 
   0  21   1      164.08      162.57      9.54 o 
   1  21   1        5.63       19.91      5.77 o 
   2  21   1      102.01       88.67     15.52 o 
   3  21   1      113.27      130.79     20.83 o 
   4  21   1      513.86      478.01     38.77 o 
   5  21   1       70.28       43.66     17.72 o 
   6  21   1      205.79      223.33     19.63 o 
  -6  22   1      108.58       90.88     19.53 o 
  -5  22   1        3.47       26.06     12.06 o 
  -4  22   1      168.42      257.42     28.91 o 
  -3  22   1      224.81      258.25     25.25 o 
  -2  22   1      104.73       72.72     17.81 o 
  -1  22   1       33.55       59.63      5.92 o 
   0  22   1      119.87      124.78      8.70 o 
   1  22   1      722.98      656.02     24.70 o 
   2  22   1      147.46      128.13     10.91 o 
   3  22   1       39.74       16.93      9.59 o 
   4  22   1      108.94      140.60     22.44 o 
   5  22   1       26.02       49.97      9.96 o 
  -6  23   1       24.35       23.56     15.16 o 
  -5  23   1       87.39      124.77     21.64 o 
  -4  23   1       28.64        4.97      9.12 o 
  -3  23   1       27.38       21.47      7.43 o 
  -2  23   1       20.23       13.75      4.91 o 
  -1  23   1     1096.59     1036.78     21.96 o 
   0  23   1      403.09      413.88     15.58 o 
   1  23   1      200.67      238.52     19.08 o 
   2  23   1      449.36      489.73     21.04 o 
   3  23   1        0.66        0.31      9.18 o 
   4  23   1       63.63       81.07     18.31 o 
   5  23   1        0.13        8.06     10.55 o 
  -6  24   1      121.31      177.34     28.20 o 
  -5  24   1       84.29       62.61     16.19 o 
  -4  24   1       24.11       75.79     18.61 o 
  -3  24   1      538.69      549.11     22.65 o 
  -2  24   1        7.29       14.00      6.29 o 
  -1  24   1      115.12      120.22      8.14 o 
   0  24   1      312.81      289.85     13.40 o 
   1  24   1      642.86      661.89     26.23 o 
   2  24   1       24.41       38.25      7.38 o 
   3  24   1       39.07       60.68     16.45 o 
   4  24   1      216.80      200.45     27.00 o 
   5  24   1        1.27        0.71      9.66 o 
  -5  25   1       45.83       47.05     16.12 o 
  -4  25   1      552.97      464.37     39.94 o 
  -3  25   1       19.69       24.01     12.53 o 
  -2  25   1      461.48      455.62     22.31 o 
  -1  25   1      155.91      161.75     14.06 o 
   0  25   1       27.75       32.45      5.66 o 
   1  25   1       19.17       24.23      6.78 o 
   2  25   1        0.03       -0.91      8.68 o 
   3  25   1       49.50       66.42     16.54 o 
   4  25   1        3.90       -3.68     10.26 o 
   5  25   1       13.13       25.32     13.72 o 
  -5  26   1        7.65       29.72     13.94 o 
  -4  26   1       23.96       25.10     13.57 o 
  -3  26   1      521.30      519.19     40.53 o 
  -2  26   1      334.10      330.33     19.63 o 
  -1  26   1       44.35       66.59      9.78 o 
   0  26   1       31.96       26.31      5.18 o 
   1  26   1       61.42       64.53      9.30 o 
   2  26   1        8.51       12.74     11.34 o 
   3  26   1       16.31        3.26     10.05 o 
   4  26   1       60.20       67.52     18.21 o 
   5  26   1       23.20       27.75     15.32 o 
  -5  27   1        0.48        7.15     11.27 o 
  -4  27   1        3.10       11.92      9.45 o 
  -3  27   1        0.31       -8.69      9.83 o 
  -2  27   1       42.31       48.87     12.64 o 
  -1  27   1       96.69      104.29     21.77 o 
   0  27   1       21.91       27.05      7.30 o 
   1  27   1       72.83       60.01      7.53 o 
   2  27   1        0.98       -1.80      8.83 o 
   3  27   1       50.87       43.02     16.20 o 
   4  27   1       37.83       53.06     18.80 o 
  -5  28   1        0.33       18.19     12.86 o 
  -4  28   1       68.33       88.98     20.30 o 
  -3  28   1       46.72       49.58     15.62 o 
  -2  28   1      209.29      188.18     15.70 o 
  -1  28   1       54.30       56.89     11.40 o 
   0  28   1      334.22      332.55     22.86 o 
   1  28   1        3.62        0.95      5.80 o 
   2  28   1      453.17      441.48     39.05 o 
   3  28   1       12.23       41.39     15.11 o 
   4  28   1       64.19       91.08     21.05 o 
  -4  29   1        0.67       10.74      9.66 o 
  -3  29   1       16.31       15.64     12.24 o 
  -2  29   1       18.39       24.91      7.36 o 
  -1  29   1        3.25       19.34      7.03 o 
   0  29   1       51.41       66.53     11.01 o 
   1  29   1       20.45       16.05      6.59 o 
   2  29   1      215.62      211.55     27.92 o 
   3  29   1       11.18       19.86     12.09 o 
   4  29   1       63.89       56.50     16.98 o 
  -4  30   1       10.32       10.16     10.08 o 
  -3  30   1        6.12       21.41     12.64 o 
  -2  30   1        1.33       11.09      7.44 o 
  -1  30   1      151.71      144.73     14.54 o 
   0  30   1      547.88      550.42     28.02 o 
   1  30   1      215.36      264.59     19.42 o 
   2  30   1       15.85        4.76      9.29 o 
   3  30   1      276.99      259.53     32.81 o 
  -3  31   1        0.11       -2.62      8.10 o 
  -2  31   1       33.60       47.00     16.79 o 
  -1  31   1      129.46      113.67     14.99 o 
   0  31   1      240.63      276.38     22.80 o 
   1  31   1       20.72       30.42      8.40 o 
   2  31   1       49.56       57.76     15.93 o 
   3  31   1        2.92        5.14     10.00 o 
  -3  32   1       25.07       27.26     15.29 o 
  -2  32   1       27.70       37.14     14.64 o 
  -1  32   1       13.33       22.16     17.16 o 
   0  32   1       82.28       93.99     21.74 o 
   1  32   1      304.01      285.28     31.78 o 
   2  32   1      298.60      354.49     37.56 o 
  -2  33   1      109.40      121.18     22.71 o 
  -1  33   1        2.57        4.13      5.63 o 
   0  33   1        4.08       14.43      8.29 o 
   1  33   1        2.49       -7.36     10.29 o 
   2  33   1       13.02       16.33     13.99 o 
  -1  34   1      413.38      402.87     27.84 o 
   0  34   1      301.72      256.35     21.13 o 
   1  34   1        0.33       23.10     13.29 o 
  -8   0   2      881.83      913.96     55.48 o 
  -7   0   2      644.59      575.71     40.07 o 
  -6   0   2     1482.12     1495.81     51.80 o 
  -5   0   2     6366.63     6141.57     65.05 o 
  -4   0   2     2159.58     2289.23     32.64 o 
  -3   0   2      371.05      257.86     10.26 o 
  -2   0   2      390.13      275.45      9.57 o 
  -1   0   2    42296.64    40692.20    130.98 o 
   0   0   2     4310.20     4245.46     24.46 o 
   1   0   2      778.82      727.34     13.07 o 
   2   0   2     4121.71     3614.84     50.24 o 
   3   0   2     5318.80     5292.73     53.70 o 
   4   0   2      107.92       91.15      8.51 o 
   5   0   2     1905.61     2056.74     46.51 o 
   6   0   2        8.17       21.09     11.17 o 
   7   0   2       43.30       86.99     21.06 o 
  -8   1   2      172.41      223.39     21.19 o 
  -7   1   2       82.98       96.43      9.37 o 
  -6   1   2     2117.97     1914.30     28.28 o 
  -5   1   2      454.41      455.38     12.73 o 
  -4   1   2      345.76      318.32      8.07 o 
  -3   1   2     2523.17     2751.23     29.01 o 
  -2   1   2     6973.00     6678.59     48.11 o 
  -1   1   2     9737.08     9697.32     44.37 o 
   0   1   2     1858.19     1705.26     11.01 o 
   1   1   2       32.23       53.13      2.74 o 
   2   1   2     1350.47     1189.17     18.82 o 
   3   1   2     2503.41     2595.11     23.16 o 
   4   1   2      684.56      641.92     12.87 o 
   5   1   2      602.93      621.05     15.94 o 
   6   1   2       24.30       29.15     10.80 o 
   7   1   2      651.61      670.84     34.40 o 
  -8   2   2      631.47      628.74     40.33 o 
  -7   2   2      453.60      493.69     21.59 o 
  -6   2   2      398.32      370.01     13.80 o 
  -5   2   2      963.91     1021.89     16.11 o 
  -4   2   2     1382.52     1390.22     18.32 o 
  -3   2   2      410.82      359.77      8.42 o 
  -2   2   2     2006.63     1885.14     17.45 o 
  -1   2   2     3659.40     3898.86     21.03 o 
   0   2   2     9412.22     9518.97     26.07 o 
   1   2   2       52.94       60.19      2.55 o 
   2   2   2     3366.27     3248.54     37.22 o 
   3   2   2     2705.97     2969.95     29.01 o 
   4   2   2      349.02      373.41      9.68 o 
   5   2   2     2495.89     2302.43     29.80 o 
   6   2   2       30.29       30.17     11.50 o 
   7   2   2       14.19       26.07     11.42 o 
  -8   3   2      648.08      685.55     43.43 o 
  -7   3   2      160.36      153.97     11.75 o 
  -6   3   2     1259.98     1238.85     22.52 o 
  -5   3   2      429.62      489.12     11.86 o 
  -4   3   2       37.43       43.85      3.92 o 
  -3   3   2     1721.27     1662.51     16.25 o 
  -2   3   2      870.20      670.33     10.63 o 
  -1   3   2     5756.95     5754.42     23.74 o 
   0   3   2     9766.64    10365.55     25.96 o 
   1   3   2      312.92      317.70      5.66 o 
   2   3   2      330.05      293.47      8.88 o 
   3   3   2     3023.66     2717.53     26.91 o 
   4   3   2     1307.32     1293.08     20.30 o 
   5   3   2      755.05      718.88     22.27 o 
   6   3   2       25.69       32.91      9.91 o 
   7   3   2      507.33      534.35     31.07 o 
  -8   4   2      333.39      325.18     24.56 o 
  -7   4   2      201.43      227.25     13.99 o 
  -6   4   2      222.48      291.29     11.09 o 
  -5   4   2      102.28       72.80      4.87 o 
  -4   4   2        0.65        4.36      1.76 o 
  -3   4   2       60.32       14.28      2.01 o 
  -2   4   2     6094.67     5674.02     27.28 o 
  -1   4   2     2244.85     2511.72     16.13 o 
   0   4   2    61948.13    61825.29    137.26 o 
   1   4   2      304.44      224.66      5.01 o 
   2   4   2     2797.35     2607.58     37.43 o 
   3   4   2      499.37      465.36     11.01 o 
   4   4   2      509.29      550.23     16.27 o 
   5   4   2     1643.81     1854.00     35.70 o 
   6   4   2       82.26      141.92     16.19 o 
   7   4   2        2.05       21.50     10.81 o 
  -8   5   2      326.08      352.73     40.29 o 
  -7   5   2      234.29      204.17     13.44 o 
  -6   5   2       51.42       34.78      4.27 o 
  -5   5   2     2667.06     2465.92     25.25 o 
  -4   5   2       36.67       58.93      4.53 o 
  -3   5   2      673.30      690.23     11.50 o 
  -2   5   2     9148.47     9352.51     42.31 o 
  -1   5   2     5591.94     5909.15     20.34 o 
   1   5   2      650.91      665.51      9.24 o 
   2   5   2     4273.59     4178.28     35.15 o 
   3   5   2     2216.42     2359.74     21.84 o 
   4   5   2      356.02      289.57      7.39 o 
   5   5   2      865.36      862.40     41.53 o 
   6   5   2      159.60      141.68     15.79 o 
   7   5   2      461.43      495.66     41.82 o 
  -8   6   2       84.89      107.81     15.18 o 
  -7   6   2       62.00       74.79      9.03 o 
  -6   6   2      233.99      327.65     17.13 o 
  -5   6   2     1224.27     1283.67     18.50 o 
  -4   6   2      274.10      295.78      8.06 o 
  -3   6   2     1901.88     1753.88     27.66 o 
  -2   6   2      427.60      394.87      7.65 o 
  -1   6   2     4335.88     4130.18     18.40 o 
   0   6   2       10.49        7.60      1.72 o 
   1   6   2       54.71       51.05      2.75 o 
   2   6   2     5528.92     5290.72     35.69 o 
   3   6   2      325.50      372.67      7.43 o 
   4   6   2      277.23      233.13     11.00 o 
   5   6   2      187.33      197.51     14.68 o 
   6   6   2       75.19       61.49      9.71 o 
   7   6   2       11.92       18.97     13.38 o 
  -8   7   2      138.15      154.74     17.49 o 
  -7   7   2       78.30       91.49     16.56 o 
  -6   7   2      192.37      179.46     14.86 o 
  -5   7   2     1357.90     1430.68     18.05 o 
  -4   7   2      102.62      107.91      4.98 o 
  -3   7   2      841.31      941.01     13.68 o 
  -2   7   2      173.07      107.18      3.83 o 
  -1   7   2     1011.78      963.00     11.94 o 
   0   7   2    15434.34    16026.35     55.57 o 
   1   7   2     4200.60     4366.98     27.47 o 
   2   7   2     1329.93     1320.18     16.56 o 
   3   7   2      358.90      236.65     11.52 o 
   4   7   2      577.50      587.63     25.60 o 
   5   7   2        8.78       12.32      9.52 o 
   6   7   2       25.22       19.21     10.64 o 
   7   7   2      320.36      358.18     35.52 o 
  -8   8   2       38.03       38.69     13.86 o 
  -7   8   2      113.19      128.84     11.55 o 
  -6   8   2      210.65      119.04     12.25 o 
  -5   8   2      744.92      629.70     11.56 o 
  -4   8   2      204.92      128.41      5.31 o 
  -3   8   2     1003.45      933.17     13.84 o 
  -2   8   2      813.78      883.33     11.19 o 
  -1   8   2     2303.26     2594.93     15.84 o 
   0   8   2    11084.85    11032.96     42.07 o 
   1   8   2       77.77      135.28      4.23 o 
   2   8   2     1266.74     1403.50     16.48 o 
   3   8   2      279.07      242.42     13.40 o 
   4   8   2      382.90      495.70     24.25 o 
   5   8   2       20.85       20.32      6.79 o 
   6   8   2        0.01        2.50      7.48 o 
   7   8   2       64.09       62.71     17.83 o 
  -8   9   2      358.61      316.30     24.02 o 
  -7   9   2      252.43      219.84     15.28 o 
  -6   9   2        8.32       17.97      7.89 o 
  -5   9   2       45.72       42.44      3.07 o 
  -4   9   2       12.60       16.36      2.85 o 
  -3   9   2     3814.36     4026.50     35.17 o 
  -2   9   2     1660.31     1569.81     15.20 o 
  -1   9   2       79.80       63.58      3.00 o 
   0   9   2     2337.41     2213.19     24.21 o 
   1   9   2     2936.73     3129.67     59.33 o 
   2   9   2     1277.70     1227.77     20.17 o 
   3   9   2      211.65      193.45      9.11 o 
   4   9   2      425.34      443.15     20.34 o 
   5   9   2       60.00       54.48      9.13 o 
   6   9   2        0.03       10.59     14.73 o 
   7   9   2      228.03      292.09     32.23 o 
  -8  10   2       71.39       90.68     11.27 o 
  -7  10   2      367.24      369.31     18.96 o 
  -6  10   2      456.06      564.15     25.87 o 
  -5  10   2       16.79       11.23      2.42 o 
  -4  10   2        9.88        4.85      2.30 o 
  -3  10   2      181.12      153.29      8.71 o 
  -1  10   2      675.63      764.69     10.01 o 
   0  10   2      181.70      170.25     10.85 o 
   1  10   2      150.90      133.22      6.62 o 
   2  10   2     1019.05      880.90     12.14 o 
   3  10   2       19.11       13.17      3.62 o 
   4  10   2      651.39      586.86     22.50 o 
   5  10   2      585.28      624.87     26.80 o 
   6  10   2       15.77       20.58      8.36 o 
   7  10   2        5.28       13.22     12.57 o 
  -8  11   2      242.11      264.64     17.57 o 
  -7  11   2      392.06      376.31     21.68 o 
  -6  11   2        1.31       -1.52      8.54 o 
  -5  11   2      339.26      317.46     26.56 o 
  -4  11   2       23.34       15.46      5.17 o 
  -3  11   2       31.39       28.60      3.10 o 
  -2  11   2     2273.88     2519.53     22.79 o 
  -1  11   2      321.02      322.89      8.35 o 
   0  11   2      548.47      650.77     14.17 o 
   1  11   2      801.53      746.25     15.80 o 
   2  11   2       17.03        9.22      1.47 o 
   3  11   2      529.10      548.81     16.13 o 
   4  11   2       42.51       43.56      5.86 o 
   5  11   2      195.51      220.19     12.73 o 
   6  11   2       68.32       44.52     20.96 o 
  -8  12   2        0.20       -3.06      5.95 o 
  -7  12   2      216.24      229.72     15.59 o 
  -6  12   2      299.20      253.47     30.39 o 
  -5  12   2      397.20      333.42     30.59 o 
  -4  12   2      216.80      208.25      8.73 o 
  -3  12   2     1237.07     1207.57     18.49 o 
  -2  12   2      118.89      149.68      5.89 o 
  -1  12   2        0.06        5.50      3.74 o 
   0  12   2     2755.29     2902.40     30.77 o 
   1  12   2     3533.41     3602.91     36.62 o 
   2  12   2      478.23      470.06     12.08 o 
   3  12   2       30.19       14.07      3.38 o 
   4  12   2      169.67      154.45      9.50 o 
   5  12   2      177.06      207.52     16.11 o 
   6  12   2       19.26       12.91      6.87 o 
  -8  13   2       91.31       80.90     10.56 o 
  -7  13   2      320.84      363.76     23.95 o 
  -6  13   2        2.29        8.07      7.16 o 
  -5  13   2      193.15      227.67     16.40 o 
  -4  13   2       84.03       60.18      5.52 o 
  -3  13   2      463.09      532.95     12.94 o 
  -2  13   2     1445.48     1463.91     18.22 o 
  -1  13   2     2322.13     2520.14     25.19 o 
   0  13   2      161.45      170.95      8.79 o 
   1  13   2      217.93      197.52      9.13 o 
   2  13   2     1465.76     1474.27     32.89 o 
   3  13   2     1169.84     1137.98     20.05 o 
   4  13   2      432.85      433.53     14.89 o 
   5  13   2        5.77       20.59      7.44 o 
   6  13   2       74.04      117.05     13.80 o 
  -8  14   2       24.60       41.78     12.01 o 
  -7  14   2      195.35      224.71     19.57 o 
  -6  14   2      191.97      218.43     17.85 o 
  -5  14   2      137.65      169.73     14.55 o 
  -4  14   2       46.29       54.50      4.36 o 
  -3  14   2      264.73      243.37     10.54 o 
  -2  14   2       86.60      136.96      6.75 o 
  -1  14   2     1513.09     1660.54     24.30 o 
   0  14   2      747.33      782.93     21.15 o 
   1  14   2     4561.27     4454.73     38.95 o 
   2  14   2      175.30      190.91      7.49 o 
   3  14   2      881.19      953.45     18.72 o 
   4  14   2       31.81       47.16      8.22 o 
   5  14   2      263.36      218.87     16.65 o 
   6  14   2       65.01       71.10     21.10 o 
  -7  15   2      342.39      279.74     30.49 o 
  -6  15   2        5.38        5.79      8.86 o 
  -5  15   2       56.52       66.88     14.86 o 
  -4  15   2      129.64      140.79      7.60 o 
  -3  15   2       51.40       55.53      5.78 o 
  -2  15   2      490.89      543.10     17.67 o 
  -1  15   2      992.50      983.08     17.09 o 
   0  15   2       64.61       85.79      7.76 o 
   1  15   2      166.15      162.22      8.20 o 
   2  15   2     1916.80     1854.06     30.19 o 
   3  15   2     2115.63     2046.02     41.38 o 
   4  15   2      631.49      641.92     25.98 o 
   5  15   2        0.20        9.24      8.87 o 
   6  15   2       81.81       61.86     11.07 o 
  -7  16   2      168.96      202.67     26.70 o 
  -6  16   2      936.46      863.40     50.43 o 
  -5  16   2      384.49      295.86     28.13 o 
  -4  16   2      267.26      245.59     27.41 o 
  -3  16   2        3.66        1.75      2.08 o 
  -2  16   2      627.82      646.73     19.86 o 
  -1  16   2      492.06      593.40     13.78 o 
   0  16   2     1218.59     1293.05     28.73 o 
   1  16   2     3419.11     3536.97     67.16 o 
   2  16   2       59.28       63.93      6.69 o 
   3  16   2      211.99      236.62     14.85 o 
   4  16   2       49.13       26.24      7.01 o 
   5  16   2      535.46      643.76     28.65 o 
   6  16   2        0.43       20.89      9.24 o 
  -7  17   2       72.91       73.69     18.96 o 
  -6  17   2       13.37        8.36     11.24 o 
  -5  17   2       10.43        2.63      7.57 o 
  -4  17   2     2881.85     2667.24     39.85 o 
  -3  17   2        7.49       19.69      8.74 o 
  -2  17   2        7.55       31.92     10.24 o 
  -1  17   2      250.63      234.06     12.32 o 
   0  17   2       88.26      105.91      8.02 o 
   1  17   2       39.34       57.93      7.93 o 
   2  17   2     2569.40     2502.30     38.52 o 
   3  17   2      573.15      569.02     38.22 o 
   4  17   2        0.81        7.82      6.39 o 
   5  17   2       47.99       55.02     13.73 o 
   6  17   2      252.91      305.42     34.99 o 
  -7  18   2       25.26       45.59     14.34 o 
  -6  18   2      602.76      706.76     47.27 o 
  -5  18   2        5.23       25.34     10.72 o 
  -4  18   2       84.19      103.33     13.66 o 
  -3  18   2       17.95       15.79      8.58 o 
  -2  18   2     1577.16     1583.42     51.65 o 
  -1  18   2      322.71      307.01     12.16 o 
   0  18   2      553.83      546.67     26.77 o 
   1  18   2     2760.61     2655.40     44.39 o 
   2  18   2     1635.97     1769.66     33.53 o 
   3  18   2     1182.85     1089.36     53.24 o 
   4  18   2      262.71      344.12     19.87 o 
   5  18   2      139.37       91.26     15.96 o 
   6  18   2        5.71       14.16      8.90 o 
  -7  19   2      123.04      129.45     22.47 o 
  -6  19   2       11.94       15.56     11.71 o 
  -5  19   2      100.04       80.62     17.09 o 
  -4  19   2     2551.72     2459.44     40.61 o 
  -3  19   2      707.53      664.02     23.02 o 
  -2  19   2      550.82      532.44     34.38 o 
  -1  19   2     1676.04     1611.49     32.04 o 
   0  19   2      405.03      426.81     15.17 o 
   1  19   2      149.76      133.97     11.55 o 
   2  19   2     1302.31     1257.34     29.39 o 
   3  19   2      137.21      133.81     20.94 o 
   4  19   2      138.76      200.76     16.01 o 
   5  19   2       10.76        9.07      5.90 o 
   6  19   2      585.56      593.07     47.33 o 
  -7  20   2        8.89       29.85     14.39 o 
  -6  20   2     1095.55     1194.89     63.54 o 
  -5  20   2       16.58       13.00      9.77 o 
  -4  20   2      110.84       88.21     11.21 o 
  -3  20   2       26.73       33.22      6.23 o 
  -2  20   2       79.11       83.89      9.29 o 
  -1  20   2     1309.29     1429.95     29.04 o 
   0  20   2      237.08      284.32     12.89 o 
   1  20   2     5828.30     5943.85     70.52 o 
   2  20   2       19.37       15.80      5.50 o 
   3  20   2       85.37       55.46     15.87 o 
   4  20   2      671.87      577.84     26.07 o 
   5  20   2       52.67       73.65     11.01 o 
  -7  21   2      280.99      243.94     31.92 o 
  -6  21   2        8.85       45.95     17.00 o 
  -5  21   2       28.18       48.79     14.44 o 
  -4  21   2     1655.31     1601.79     66.85 o 
  -3  21   2       65.40       85.21      9.31 o 
  -2  21   2       34.51       44.41      7.54 o 
  -1  21   2     1045.83     1032.63     23.44 o 
   0  21   2       13.34        8.78      3.99 o 
   1  21   2        7.57       38.16     13.40 o 
   2  21   2     2296.19     2151.62     41.03 o 
   3  21   2     1487.27     1535.55     67.26 o 
   4  21   2      485.43      421.96     22.87 o 
   5  21   2       45.13       71.42     18.95 o 
  -6  22   2      692.01      728.62     51.63 o 
  -5  22   2      153.25      199.23     26.31 o 
  -4  22   2       59.20       85.82     18.01 o 
  -3  22   2      187.10      197.75     26.47 o 
  -2  22   2      270.45      254.71     16.19 o 
  -1  22   2       35.26       75.90      8.33 o 
   0  22   2        0.55        7.33      4.85 o 
   1  22   2     3593.42     3415.99     56.49 o 
   2  22   2      115.41      138.42     11.33 o 
   3  22   2      107.92       90.88     19.48 o 
   4  22   2     1010.49     1114.50     61.33 o 
   5  22   2       71.30       46.72     15.25 o 
  -6  23   2       43.24       93.42     21.20 o 
  -5  23   2       24.80       39.01     13.34 o 
  -4  23   2      260.77      220.97     26.93 o 
  -3  23   2      920.39      922.23     61.03 o 
  -2  23   2       83.94      112.97     11.75 o 
  -1  23   2     2740.52     2691.06     38.92 o 
   0  23   2      435.39      438.00     16.91 o 
   1  23   2        5.36       31.84     10.64 o 
   2  23   2      505.06      574.63     22.79 o 
   3  23   2      837.33      822.49     51.05 o 
   4  23   2       55.67       86.54     20.10 o 
   5  23   2        4.63        7.44     10.74 o 
  -6  24   2      305.03      265.20     33.39 o 
  -5  24   2        0.09       25.53     11.91 o 
  -4  24   2      599.06      549.98     41.74 o 
  -3  24   2     1542.59     1542.95     59.78 o 
  -2  24   2     1431.96     1417.44     39.08 o 
  -1  24   2      300.04      363.88     15.19 o 
   0  24   2        5.92        7.00      4.23 o 
   1  24   2     1891.75     1915.01     36.44 o 
   2  24   2       65.13       70.86     15.59 o 
   3  24   2       63.99      112.12     20.34 o 
   4  24   2      866.77      858.76     55.83 o 
   5  24   2      104.32      105.34     21.92 o 
  -6  25   2       83.01       83.34     22.32 o 
  -5  25   2       10.39       25.90     12.57 o 
  -4  25   2      876.30      839.56     52.82 o 
  -3  25   2      450.10      456.41     22.65 o 
  -2  25   2      261.45      232.43     17.13 o 
  -1  25   2     1155.85     1186.74     27.00 o 
   0  25   2       98.33       98.88      8.85 o 
   1  25   2       12.68       38.64      7.62 o 
   2  25   2      223.93      159.90     23.62 o 
   3  25   2      458.40      434.36     39.09 o 
   4  25   2        2.32        6.25     12.24 o 
  -5  26   2        1.35       14.18     11.63 o 
  -4  26   2        0.36        8.93     11.96 o 
  -3  26   2      332.54      351.88     20.30 o 
  -2  26   2        3.50        1.81      7.28 o 
  -1  26   2      121.84      175.51     30.88 o 
   0  26   2        0.45        6.37      4.41 o 
   1  26   2     1366.65     1338.86     31.75 o 
   2  26   2      110.05      115.82     20.47 o 
   3  26   2      204.08      249.80     30.88 o 
   4  26   2      848.26      923.03     59.67 o 
  -5  27   2        1.87      -11.14     11.14 o 
  -4  27   2      172.50      155.45     24.20 o 
  -3  27   2      268.62      296.91     32.23 o 
  -2  27   2       53.42       50.54     11.64 o 
  -1  27   2     1015.40     1014.70     38.05 o 
   0  27   2      148.56      137.90     10.42 o 
   1  27   2       11.58       24.42      6.47 o 
   2  27   2      123.45      167.23     24.45 o 
   3  27   2      414.31      440.58     41.06 o 
   4  27   2       18.49       25.66     12.20 o 
  -5  28   2       48.22       28.67     14.43 o 
  -4  28   2        7.38       35.07     14.23 o 
  -3  28   2      867.94      879.86     54.41 o 
  -2  28   2      138.04      136.37     14.13 o 
  -1  28   2       39.12       77.64     11.56 o 
   0  28   2      198.68      165.21     25.43 o 
   1  28   2     1106.51     1107.52     30.21 o 
   2  28   2        6.29       14.63      7.43 o 
   3  28   2       82.27      157.30     26.13 o 
  -5  29   2       21.39       50.11     18.78 o 
  -4  29   2      401.49      404.80     39.83 o 
  -3  29   2      355.78      348.63     35.24 o 
  -2  29   2       22.03       27.62     14.72 o 
  -1  29   2      628.07      582.08     28.56 o 
   0  29   2        2.50        9.44      6.82 o 
   1  29   2       77.84      104.00     13.15 o 
   2  29   2      484.40      457.82     27.65 o 
   3  29   2      319.11      336.65     37.75 o 
  -4  30   2        0.03       21.06     15.22 o 
  -3  30   2       12.86       -1.48      9.64 o 
  -2  30   2      550.64      543.86     28.01 o 
  -1  30   2       45.42       70.97     11.54 o 
   0  30   2      136.56      138.33     21.47 o 
   1  30   2      336.32      401.60     37.44 o 
   2  30   2      170.25      226.60     20.28 o 
   3  30   2       11.54       15.75     11.99 o 
  -4  31   2      737.63      740.33     55.46 o 
  -3  31   2       12.73       17.03     10.88 o 
  -2  31   2        0.97       29.75     23.68 o 
  -1  31   2      292.00      298.93     29.02 o 
   0  31   2        7.21       25.37      8.42 o 
   1  31   2       71.87       69.18     18.09 o 
   2  31   2       11.55       15.48      8.83 o 
  -3  32   2       30.31       57.96     17.99 o 
  -2  32   2      167.30      181.25     26.32 o 
  -1  32   2      126.21      142.98     15.72 o 
   0  32   2      274.93      300.37     23.50 o 
   1  32   2      402.48      453.10     41.73 o 
   2  32   2        0.08        2.38     12.14 o 
  -2  33   2       34.36       35.93     14.07 o 
  -1  33   2      443.77      456.35     27.55 o 
   0  33   2       12.06       11.69      7.58 o 
   1  33   2        8.32       15.27     13.59 o 
  -1  34   2        3.79        1.25      7.17 o 
   0  34   2        0.46      -11.75     11.75 o 
  -8   1   3       16.71       21.85      8.32 o 
  -7   1   3       59.68       24.84      4.38 o 
  -6   1   3      674.67      658.24     25.18 o 
  -5   1   3       62.41       59.45      5.85 o 
  -4   1   3       85.31       31.85      3.89 o 
  -3   1   3      522.95      617.77     12.24 o 
  -2   1   3      687.14      724.56     12.62 o 
  -1   1   3     8256.96     8390.86     31.26 o 
   0   1   3      673.41      704.48      8.75 o 
   2   1   3       10.51       16.24      3.09 o 
   3   1   3       80.06      105.02      9.14 o 
   4   1   3        9.63        4.40      3.38 o 
   5   1   3       81.21      128.30     10.10 o 
   6   1   3       29.08       50.97     12.00 o 
  -8   2   3      365.39      338.98     23.93 o 
  -7   2   3       70.31       63.17      6.32 o 
  -6   2   3        3.66        0.47      3.87 o 
  -5   2   3       41.78       20.27      3.68 o 
  -4   2   3        2.56        1.42      2.67 o 
  -3   2   3     2212.86     2207.00     23.06 o 
  -2   2   3       45.13       51.14      3.81 o 
  -1   2   3     1878.50     2011.99     15.46 o 
   0   2   3      555.18      519.88      7.56 o 
   1   2   3       42.81       47.67      2.81 o 
   2   2   3     4894.42     5339.86     68.60 o 
   3   2   3     1324.08     1462.38     29.81 o 
   4   2   3      303.55      317.42     12.43 o 
   5   2   3       65.97       94.96     13.92 o 
   6   2   3       22.62       36.10     14.99 o 
  -8   3   3        5.62        3.83      8.43 o 
  -7   3   3        3.48       16.36      5.49 o 
  -6   3   3      363.92      372.70     14.49 o 
  -5   3   3     1213.70     1094.67     22.59 o 
  -4   3   3      670.05      838.04     17.27 o 
  -3   3   3      492.52      598.89     13.83 o 
  -2   3   3      613.26      675.92     12.50 o 
  -1   3   3      584.08      630.22      9.56 o 
   0   3   3     1623.43     1832.32     12.82 o 
   1   3   3      607.91      758.30     10.89 o 
   2   3   3      184.04      167.66      8.05 o 
   3   3   3       77.38      122.16     22.13 o 
   4   3   3       34.36       68.42      6.26 o 
   5   3   3      357.83      296.47     17.83 o 
   6   3   3      313.57      300.37     31.81 o 
  -8   4   3        9.85       11.49     10.15 o 
  -7   4   3       11.54       19.22      5.22 o 
  -6   4   3      669.54      666.76     19.09 o 
  -5   4   3       14.84       12.00      3.23 o 
  -4   4   3     2027.12     2040.66     23.62 o 
  -3   4   3      341.81      333.55     10.45 o 
  -2   4   3     2067.10     2071.21     21.77 o 
  -1   4   3     4486.88     4761.35     27.94 o 
   0   4   3      126.31      160.40      4.34 o 
   1   4   3      396.27      433.37      8.62 o 
   2   4   3       81.64      107.96      6.36 o 
   3   4   3      431.01      355.16     12.14 o 
   4   4   3      392.08      354.44     12.55 o 
   5   4   3       11.14        8.49      8.62 o 
   6   4   3        0.11       -1.68     10.58 o 
  -8   5   3        0.13       -5.44     12.47 o 
  -7   5   3      173.81      162.22     18.08 o 
  -6   5   3      496.12      473.84     16.14 o 
  -5   5   3      337.12      354.04     10.64 o 
  -4   5   3       17.78       23.33      3.61 o 
  -3   5   3      124.89      116.27      5.58 o 
  -2   5   3     1808.21     1768.14     18.25 o 
  -1   5   3     4302.11     4399.66     25.80 o 
   0   5   3     2895.11     3104.65     17.37 o 
   1   5   3     1542.36     1555.85     14.32 o 
   2   5   3      198.77      188.97      7.89 o 
   3   5   3      239.57      183.13      8.48 o 
   4   5   3       97.96       62.45      7.64 o 
   5   5   3       36.24       51.53     22.75 o 
   6   5   3      321.33      354.18     33.54 o 
  -8   6   3        4.48       -1.10      9.23 o 
  -7   6   3      635.37      553.24     21.80 o 
  -6   6   3       93.24       70.80      6.60 o 
  -5   6   3      137.26      199.88      8.06 o 
  -4   6   3     3861.32     4102.44     33.32 o 
  -3   6   3      716.50      664.23     12.65 o 
  -2   6   3       23.17       28.62      2.39 o 
  -1   6   3     2572.03     2632.32     23.81 o 
   0   6   3      848.36      941.89     10.06 o 
   1   6   3       25.69       20.34      2.25 o 
   2   6   3      171.56      124.44      6.28 o 
   3   6   3     1079.18     1119.90     19.69 o 
   4   6   3      123.66      132.58      6.61 o 
   5   6   3        4.51       11.78     12.31 o 
   6   6   3       61.12       44.83     11.04 o 
  -8   7   3        0.01       -0.76      5.59 o 
  -7   7   3      202.91      253.83     18.30 o 
  -6   7   3       72.34      105.74      8.04 o 
  -5   7   3      846.08      652.94     14.10 o 
  -4   7   3       40.73       76.08      4.98 o 
  -3   7   3     2084.49     2113.72     22.73 o 
  -2   7   3      944.13     1033.37     13.01 o 
  -1   7   3      109.43      156.53      5.72 o 
   0   7   3       14.00       28.34      2.85 o 
   1   7   3     2781.08     3116.89     22.14 o 
   2   7   3       55.59       49.30      3.36 o 
   3   7   3       28.30        5.28      2.06 o 
   5   7   3        3.08        1.29      4.29 o 
   6   7   3      148.22      148.41     23.13 o 
  -8   8   3      186.31      175.45     23.13 o 
  -7   8   3      178.12      206.70     17.05 o 
  -6   8   3        8.13        9.45      3.60 o 
  -5   8   3      225.61      196.65      7.87 o 
  -4   8   3     1656.21     1624.65     21.22 o 
  -3   8   3     3615.21     3826.60     44.08 o 
  -2   8   3       10.72        5.53      1.77 o 
  -1   8   3        3.11       11.00      2.30 o 
   0   8   3     2397.36     2467.82     23.19 o 
   1   8   3     1996.35     2064.00     18.81 o 
   2   8   3       13.96       20.78      2.47 o 
   3   8   3      721.40      627.46     12.56 o 
   4   8   3       15.90       19.07      9.40 o 
   5   8   3      144.25      143.68     12.89 o 
   6   8   3       44.84       75.93     17.92 o 
  -8   9   3       15.54       25.68      7.36 o 
  -7   9   3      109.19       83.98     12.11 o 
  -6   9   3       13.28        4.05      4.20 o 
  -5   9   3      961.14     1049.90     17.62 o 
  -4   9   3      296.82      255.36      8.68 o 
  -3   9   3     1999.42     1814.67     19.23 o 
  -2   9   3      187.79      186.69      6.40 o 
  -1   9   3      728.30      767.73     14.11 o 
   0   9   3      278.47      254.49      7.77 o 
   1   9   3     1146.51     1172.88     13.51 o 
   2   9   3       54.77       44.30      3.11 o 
   3   9   3        3.46       23.29      5.00 o 
   4   9   3        5.54       27.12      5.55 o 
   5   9   3        6.17        9.39      4.38 o 
   6   9   3      122.70      129.29     21.05 o 
  -8  10   3       40.08       42.57      7.98 o 
  -7  10   3        4.63        2.41      6.38 o 
  -6  10   3      696.61      643.28     27.16 o 
  -5  10   3      600.39      634.74     16.73 o 
  -4  10   3      511.38      438.52     12.95 o 
  -3  10   3      920.32     1038.19     16.57 o 
  -2  10   3      318.50      441.64     12.39 o 
  -1  10   3      688.47      666.82     25.46 o 
   0  10   3     5599.35     5906.12     39.76 o 
   1  10   3     3777.31     4165.33     38.34 o 
   2  10   3      673.11      574.47     10.34 o 
   3  10   3       33.21       30.70      4.09 o 
   4  10   3        0.25        2.44      3.51 o 
   5  10   3      247.84      202.40     16.08 o 
   6  10   3        6.37        8.71      6.50 o 
  -8  11   3       34.54       35.63      8.74 o 
  -7  11   3        0.92       -3.57      6.08 o 
  -6  11   3       18.88       36.41     11.69 o 
  -5  11   3      102.61       72.47      6.53 o 
  -4  11   3      188.68      228.15     10.14 o 
  -3  11   3      335.05      356.89      9.95 o 
  -2  11   3      325.31      308.47     13.33 o 
  -1  11   3     3327.73     3145.31     42.24 o 
   0  11   3     1355.29     1376.44     18.03 o 
   1  11   3      632.61      723.01     14.67 o 
   2  11   3       97.77       96.06      6.96 o 
   3  11   3       54.17      106.82     10.72 o 
   4  11   3      177.11      112.39      8.64 o 
   5  11   3       15.50       13.93      6.71 o 
   6  11   3       67.04       68.08     14.03 o 
  -8  12   3        1.83       16.60      7.96 o 
  -7  12   3       77.29       61.10     10.89 o 
  -6  12   3      891.15      852.51     36.82 o 
  -5  12   3      760.64      746.40     18.30 o 
  -4  12   3      121.52      119.59      7.70 o 
  -3  12   3      660.96      639.67     15.49 o 
  -2  12   3        2.75        1.06      2.82 o 
  -1  12   3      713.12      761.13     21.53 o 
   0  12   3        3.42        2.77      1.91 o 
   1  12   3     1964.95     1809.87     19.49 o 
   2  12   3      707.64      678.12     11.10 o 
   3  12   3      910.50      908.20     20.43 o 
   4  12   3       77.30      120.65      8.91 o 
   5  12   3        0.07        5.51      5.85 o 
   6  12   3       18.33        8.72      7.07 o 
  -8  13   3      113.92      104.03     11.63 o 
  -7  13   3       32.49       65.28     17.29 o 
  -6  13   3      144.21      142.60     17.51 o 
  -5  13   3      397.37      430.78     34.67 o 
  -4  13   3     1814.55     1726.59     58.63 o 
  -3  13   3       57.47       45.12      6.04 o 
  -2  13   3      494.37      548.87     17.22 o 
  -1  13   3     4806.70     4539.04     75.58 o 
   0  13   3      174.99      145.97      4.99 o 
   1  13   3     1064.22     1067.46     15.28 o 
   2  13   3        0.30        2.07      1.94 o 
   3  13   3     1032.26      967.83     20.68 o 
   4  13   3       43.22       15.19      5.92 o 
   5  13   3        0.01        3.56     13.41 o 
   6  13   3       38.98       57.30     13.25 o 
  -8  14   3       65.37      100.60     21.01 o 
  -7  14   3      164.04      204.16     18.11 o 
  -6  14   3      664.45      684.40     29.54 o 
  -5  14   3      149.61      167.68     14.21 o 
  -4  14   3        7.34        2.78      2.70 o 
  -3  14   3      762.04      708.57     21.17 o 
  -2  14   3      496.74      451.93     10.36 o 
  -1  14   3     1225.89     1135.63     15.52 o 
   0  14   3      697.54      630.62     14.58 o 
   1  14   3     1654.84     1824.68     20.40 o 
   2  14   3     1028.56      923.20     16.27 o 
   3  14   3      219.20      191.85      9.23 o 
   4  14   3      159.26      158.53     13.80 o 
   5  14   3       89.38       79.24     11.58 o 
   6  14   3        0.79       -6.98      6.98 o 
  -8  15   3      132.83      162.65     18.01 o 
  -7  15   3       19.06        9.30      7.38 o 
  -6  15   3      349.60      327.70     21.64 o 
  -5  15   3      145.39      125.45     13.10 o 
  -4  15   3        3.05       12.58      4.39 o 
  -3  15   3     1008.87      991.71     37.27 o 
  -2  15   3      675.79      637.81     12.56 o 
  -1  15   3       60.15       43.71      3.46 o 
   0  15   3      765.28      742.87     15.92 o 
   1  15   3      951.28     1017.36     15.56 o 
   2  15   3      473.27      426.51     14.08 o 
   3  15   3      142.67      121.36     11.10 o 
   4  15   3      218.91      268.54     18.02 o 
   5  15   3        4.12       33.54      8.49 o 
   6  15   3      118.56      105.36     14.12 o 
  -8  16   3      226.20      253.97     30.88 o 
  -7  16   3      260.20      307.17     22.56 o 
  -6  16   3      698.81      594.26     28.52 o 
  -5  16   3        3.57        3.91      9.45 o 
  -4  16   3      113.54      109.91      9.27 o 
  -3  16   3       12.59        9.02      4.11 o 
  -2  16   3        7.10        3.82      2.27 o 
  -1  16   3      761.30      864.19     14.53 o 
   0  16   3       23.85       34.82      5.22 o 
   1  16   3       20.70       12.14      3.17 o 
   2  16   3      693.02      698.96     13.73 o 
   3  16   3      298.78      348.91     22.16 o 
   4  16   3       81.34       90.34     11.08 o 
   5  16   3      446.88      444.37     55.55 o 
  -7  17   3       38.69       43.03     15.39 o 
  -6  17   3        4.56       31.05     13.40 o 
  -5  17   3       48.32       44.26     13.35 o 
  -4  17   3      580.07      568.43     37.58 o 
  -3  17   3     1134.52     1076.69     26.67 o 
  -2  17   3        0.41       -2.30      2.30 o 
  -1  17   3      169.12      129.89      6.14 o 
   0  17   3      615.50      686.99     22.95 o 
   1  17   3       29.29       22.72     13.09 o 
   2  17   3      634.36      709.71     16.73 o 
   3  17   3       65.03      101.97     11.40 o 
   4  17   3      106.79       77.68     10.20 o 
   5  17   3        6.27       23.97      8.20 o 
  -7  18   3       20.99        4.85      9.82 o 
  -6  18   3       79.02       77.63     17.84 o 
  -5  18   3      448.64      510.11     38.16 o 
  -4  18   3       76.92       82.48     16.88 o 
  -3  18   3      748.33      798.61     22.98 o 
  -2  18   3      134.43      131.26      7.53 o 
  -1  18   3       20.74       21.95      3.70 o 
   0  18   3        3.57        1.80      2.44 o 
   1  18   3      123.90      128.57      8.96 o 
   2  18   3      699.91      585.01     15.46 o 
   3  18   3      126.25      136.78     13.97 o 
   4  18   3       92.21      114.37     12.67 o 
   5  18   3       45.52       26.21     11.13 o 
  -7  19   3       16.46       27.80     13.96 o 
  -6  19   3      220.88      235.78     28.87 o 
  -5  19   3        9.54        2.81      8.97 o 
  -4  19   3      976.10     1085.22     52.79 o 
  -3  19   3       28.22       26.10     10.56 o 
  -2  19   3      135.53      145.67     10.56 o 
  -1  19   3      504.65      470.77     12.81 o 
   0  19   3       78.48       66.64      5.30 o 
   1  19   3       82.60       86.00      7.74 o 
   2  19   3      145.90      177.56      8.88 o 
   3  19   3        1.07       15.31     10.18 o 
   4  19   3        1.47       14.88     11.48 o 
   5  19   3       94.40       54.40     14.91 o 
  -7  20   3       19.14       38.22     16.25 o 
  -6  20   3      100.94      103.18     19.30 o 
  -5  20   3      591.98      523.11     40.78 o 
  -4  20   3        8.22       23.82     12.72 o 
  -3  20   3       38.27       60.22     13.26 o 
  -2  20   3       82.28       53.01      7.23 o 
  -1  20   3      312.43      265.06      9.86 o 
   0  20   3        2.40        6.67      4.01 o 
   1  20   3      182.09      208.57     11.83 o 
   2  20   3       28.73       38.63      8.12 o 
   3  20   3       57.71       67.00     17.36 o 
   4  20   3      322.17      264.92     30.18 o 
   5  20   3        1.23      -11.34     13.49 o 
  -7  21   3       17.06       16.61     13.50 o 
  -6  21   3       34.35       47.89     15.30 o 
  -5  21   3       74.92       85.14     18.99 o 
  -4  21   3       80.16       57.09      8.25 o 
  -3  21   3      170.45      199.18     23.27 o 
  -2  21   3      505.82      508.06     20.17 o 
  -1  21   3      598.81      592.84     22.58 o 
   0  21   3       16.98       11.11      4.14 o 
   1  21   3       17.71        4.05      4.33 o 
   2  21   3       54.88      103.88     19.03 o 
   3  21   3      106.43       80.89     17.52 o 
   4  21   3        0.00        2.32     10.60 o 
   5  21   3      251.06      274.97     33.06 o 
  -7  22   3       68.50       75.64     18.80 o 
  -6  22   3       12.82       29.83     14.53 o 
  -5  22   3       15.73       10.16      9.45 o 
  -4  22   3      224.39      195.80     14.23 o 
  -3  22   3     1053.99     1026.84     32.55 o 
  -2  22   3       91.29       90.02      7.72 o 
  -1  22   3        8.83       16.15      4.93 o 
   0  22   3      657.41      581.44     19.86 o 
   1  22   3      111.50      135.85     11.33 o 
   2  22   3        2.19       -2.88      8.44 o 
   3  22   3        3.47       18.44     11.35 o 
   4  22   3      155.54      194.15     27.40 o 
  -6  23   3       32.04       25.33     11.67 o 
  -5  23   3       10.93        0.30      7.73 o 
  -4  23   3       68.92      118.73     20.76 o 
  -3  23   3       12.94       24.18      7.34 o 
  -2  23   3     1062.79      934.63     23.50 o 
  -1  23   3       17.76       13.83      6.41 o 
   0  23   3        3.09        7.52      5.39 o 
   1  23   3      304.89      299.07     19.41 o 
   2  23   3       15.50       23.05      7.89 o 
   3  23   3      234.87      271.45     30.95 o 
   4  23   3        0.99       22.41     13.65 o 
  -6  24   3       20.19       -1.89     11.04 o 
  -5  24   3        0.03        0.09      7.95 o 
  -4  24   3        1.54       16.43     12.94 o 
  -3  24   3      231.03      211.09     16.82 o 
  -2  24   3       38.68       42.01      6.43 o 
  -1  24   3      258.42      236.58     12.98 o 
   0  24   3      364.07      344.19     15.92 o 
   1  24   3       91.37       69.03      7.72 o 
   2  24   3        0.86        7.78      6.52 o 
   3  24   3       35.51       19.53     12.40 o 
   4  24   3        8.04       22.40     14.52 o 
  -6  25   3        0.04       -6.77     10.17 o 
  -5  25   3       10.60       28.08     14.83 o 
  -4  25   3        1.19       -0.64      9.59 o 
  -3  25   3      268.14      273.79     18.51 o 
  -2  25   3      282.49      284.44     19.01 o 
  -1  25   3        0.86        7.37      4.46 o 
   0  25   3        1.16        0.08      3.53 o 
   1  25   3        9.26       17.00      5.25 o 
   2  25   3       23.27       28.41      9.28 o 
   3  25   3      139.69      189.49     27.32 o 
   4  25   3        9.47        8.83      9.00 o 
  -6  26   3        7.82       25.19     12.27 o 
  -5  26   3       11.94       32.03     15.21 o 
  -4  26   3       62.91      109.24     20.95 o 
  -3  26   3      189.30      188.90     22.48 o 
  -2  26   3      164.67      163.30     14.90 o 
  -1  26   3      154.95      134.55     10.25 o 
   0  26   3      162.63      174.52     11.93 o 
   1  26   3       73.64       85.06     10.13 o 
   2  26   3       19.99       30.83      9.02 o 
   3  26   3        0.86       18.06     15.32 o 
   4  26   3       11.78        3.74     10.81 o 
  -5  27   3       64.16       77.04     20.83 o 
  -4  27   3        0.21       11.66     10.57 o 
  -3  27   3       19.25       23.98      7.21 o 
  -2  27   3       21.89       38.30      8.95 o 
  -1  27   3       33.32       19.78      6.65 o 
   0  27   3      286.17      270.50     15.16 o 
   1  27   3      147.64      149.87     22.44 o 
   2  27   3       57.17       48.90     10.08 o 
   3  27   3       72.76       49.37     10.81 o 
  -5  28   3      177.51      182.25     29.70 o 
  -4  28   3        2.87        1.55      9.44 o 
  -3  28   3      407.76      448.38     24.81 o 
  -2  28   3       62.58       52.81      9.70 o 
  -1  28   3      170.77      156.62     15.32 o 
   0  28   3        3.38        1.52      4.18 o 
   1  28   3       15.48        8.31      5.78 o 
   2  28   3       45.57       32.14     14.45 o 
   3  28   3        2.54       -7.77      7.77 o 
  -5  29   3       60.13       54.45     19.20 o 
  -4  29   3      545.04      620.92     49.26 o 
  -3  29   3      674.11      606.88     46.11 o 
  -2  29   3      174.17      169.82     29.33 o 
  -1  29   3       47.06       56.22     12.92 o 
   0  29   3        1.67       -1.34      5.91 o 
   1  29   3       25.80       17.34      7.99 o 
   2  29   3       20.39       26.56      8.81 o 
   3  29   3       22.19       23.12      8.78 o 
  -4  30   3      455.99      487.90     44.03 o 
  -3  30   3       34.49       51.77     14.46 o 
  -2  30   3      271.92      307.00     30.94 o 
  -1  30   3      262.01      243.98     23.15 o 
   0  30   3        5.98        1.46      5.58 o 
   1  30   3        0.73        7.38      7.19 o 
   2  30   3      145.16      165.41     18.12 o 
  -4  31   3      173.85      251.98     33.61 o 
  -3  31   3       30.16       21.77     12.91 o 
  -2  31   3        9.04       38.93      9.61 o 
  -1  31   3       19.69       20.47      7.80 o 
   0  31   3       30.19       13.53     11.92 o 
   1  31   3        3.53      -10.39     10.39 o 
   2  31   3       17.76       23.31     17.19 o 
  -3  32   3       49.35       39.44     13.57 o 
  -2  32   3      150.06      148.28     15.79 o 
  -1  32   3       38.16       39.11      9.40 o 
   0  32   3       43.48       51.12     16.09 o 
   1  32   3       12.08        3.37      8.96 o 
  -2  33   3        9.10        4.61      9.78 o 
  -1  33   3       53.72       58.23     15.01 o 
   0  33   3       80.59       83.51     19.45 o 
  -9   0   4       88.32      124.40     22.55 o 
  -8   0   4      375.57      338.24     32.82 o 
  -7   0   4        1.73        2.40      5.52 o 
  -6   0   4     1945.64     2241.21     60.97 o 
  -5   0   4     2218.22     1928.66     53.57 o 
  -4   0   4        3.81        8.56      5.73 o 
  -3   0   4     4275.61     4554.94     74.57 o 
  -2   0   4      936.89      861.04     31.61 o 
  -1   0   4      965.76     1048.77     16.96 o 
   0   0   4     3007.86     3099.54     34.41 o 
   1   0   4      161.57      285.69     20.58 o 
   2   0   4     2758.15     2883.22     69.27 o 
   3   0   4        9.90       40.46     12.32 o 
   4   0   4      122.91      179.61     13.77 o 
   5   0   4      469.82      464.12     37.37 o 
   6   0   4      130.28      123.62     22.26 o 
  -9   1   4      110.02      114.48     15.99 o 
  -8   1   4       34.69       55.75     12.06 o 
  -7   1   4       85.84       98.90      9.07 o 
  -6   1   4     1023.46      947.12     23.83 o 
  -5   1   4       73.02       62.80      7.74 o 
  -4   1   4      150.92      109.99      8.98 o 
  -3   1   4     7102.64     6866.30     64.55 o 
  -2   1   4      151.72      208.01     11.35 o 
  -1   1   4     3747.93     4027.46     25.15 o 
   0   1   4     1021.79      928.65     14.71 o 
   1   1   4      934.71      995.98     20.92 o 
   2   1   4       76.57      114.22     13.75 o 
   3   1   4     2940.58     2897.87     53.84 o 
   4   1   4     1572.86     1542.60     26.63 o 
   5   1   4        0.20        9.70      6.69 o 
   6   1   4        2.72        7.12      7.31 o 
  -9   2   4        6.85       -1.90      8.36 o 
  -8   2   4      667.56      734.64     33.89 o 
  -7   2   4       48.78       63.25      6.56 o 
  -6   2   4       94.76      138.24     21.52 o 
  -5   2   4     2980.72     2917.42     46.55 o 
  -4   2   4      375.82      353.59     15.57 o 
  -3   2   4     4645.07     4889.29     54.58 o 
  -2   2   4     1066.30     1188.65     26.22 o 
  -1   2   4       60.87       42.49      3.54 o 
   0   2   4      223.59      152.09      6.17 o 
   1   2   4      856.63      858.14     14.26 o 
   2   2   4     6142.50     6240.64     72.05 o 
   3   2   4       30.54       40.95      8.57 o 
   4   2   4       96.30       93.66      7.74 o 
   5   2   4      617.84      562.29     39.59 o 
   6   2   4      157.27      126.26     15.99 o 
  -9   3   4       12.85        6.70     14.35 o 
  -8   3   4       81.89      102.37     16.94 o 
  -7   3   4      645.27      679.10     21.39 o 
  -6   3   4     1029.64     1136.23     25.92 o 
  -5   3   4      185.19      165.13     11.79 o 
  -4   3   4      994.17     1029.60     26.38 o 
  -3   3   4     2425.40     2357.24     38.20 o 
  -2   3   4       52.48       72.23      7.01 o 
  -1   3   4     2873.92     2923.21     25.37 o 
   0   3   4     2451.30     2224.31     18.03 o 
   1   3   4      207.25      244.97      7.62 o 
   2   3   4      156.04      113.83      7.97 o 
   3   3   4     1277.34     1154.30     34.35 o 
   4   3   4      821.09      746.45     24.77 o 
   5   3   4      109.62      171.31     22.73 o 
   6   3   4       58.22       51.72     11.25 o 
  -9   4   4       46.05       42.56     11.26 o 
  -8   4   4      625.10      586.45     23.63 o 
  -7   4   4      101.31       75.74      7.92 o 
  -6   4   4      640.95      556.54     18.32 o 
  -5   4   4     7779.86     7363.82     60.92 o 
  -4   4   4      363.99      410.56     17.96 o 
  -3   4   4     2919.18     2865.83     42.47 o 
  -2   4   4      200.10      163.22     10.30 o 
  -1   4   4     4333.58     4466.08     31.56 o 
   0   4   4       92.16      116.80      4.56 o 
   1   4   4       18.19       29.10      2.95 o 
   2   4   4     1432.47     1531.15     26.76 o 
   3   4   4       17.18       11.42      4.83 o 
   4   4   4       87.25      122.33      9.87 o 
   5   4   4      741.76      708.14     30.93 o 
   6   4   4       49.89      106.49     20.06 o 
  -9   5   4       36.74       30.33     20.46 o 
  -8   5   4       15.58       40.32      7.92 o 
  -7   5   4      366.36      397.53     16.49 o 
  -6   5   4      406.21      319.01     13.98 o 
  -5   5   4      110.19      165.59     19.37 o 
  -4   5   4      186.18      142.81     10.32 o 
  -3   5   4     6170.88     6228.89     65.42 o 
  -2   5   4        5.26        5.09      6.41 o 
  -1   5   4     1393.68     1352.40     17.61 o 
   0   5   4     4794.06     4652.47     26.70 o 
   1   5   4       16.09       19.73      2.69 o 
   2   5   4       57.81       83.90     11.53 o 
   3   5   4     1594.86     1567.04     29.51 o 
   4   5   4      424.85      429.85     17.49 o 
   5   5   4      281.54      222.45     14.25 o 
   6   5   4       11.24        6.82      9.02 o 
  -9   6   4      233.08      230.72     22.02 o 
  -8   6   4      275.07      289.32     25.90 o 
  -7   6   4      213.55      193.67     31.04 o 
  -6   6   4      323.89      291.40     13.31 o 
  -5   6   4     3167.58     3093.87     39.82 o 
  -4   6   4      773.90      643.86     16.88 o 
  -3   6   4     1658.46     1761.45     34.12 o 
  -2   6   4        4.58        6.92      3.76 o 
  -1   6   4        0.19        4.42      2.28 o 
   0   6   4      793.72      799.63     10.92 o 
   1   6   4        3.08        1.27      1.77 o 
   2   6   4     1561.24     1460.34     21.76 o 
   3   6   4        5.15       23.25      6.23 o 
   4   6   4        5.04        3.05      4.96 o 
   5   6   4      991.83      927.30     27.56 o 
   6   6   4       13.41       28.26     12.68 o 
  -8   7   4       25.54       33.96      7.37 o 
  -7   7   4     2094.67     1989.82     65.25 o 
  -6   7   4      765.32      800.03     21.80 o 
  -5   7   4       29.74       57.60      6.57 o 
  -4   7   4       27.12       22.34      4.05 o 
  -3   7   4     1888.98     1718.59     24.97 o 
  -2   7   4      335.71      354.10     15.48 o 
  -1   7   4      168.12      150.31      7.90 o 
   0   7   4      328.52      256.76      6.62 o 
   1   7   4       14.08        6.95      2.41 o 
   2   7   4       19.87       36.20      5.19 o 
   3   7   4     1679.50     1717.63     37.20 o 
   4   7   4       25.10       10.48      4.20 o 
   5   7   4       62.98       85.13      9.70 o 
   6   7   4       25.28       55.48     17.01 o 
  -8   8   4      279.30      285.87     17.57 o 
  -7   8   4      135.12      174.45     15.98 o 
  -6   8   4       33.36       26.97      5.18 o 
  -5   8   4     2219.72     1935.09     31.68 o 
  -4   8   4      174.01      207.33      9.98 o 
  -3   8   4       84.19       97.73      6.34 o 
  -2   8   4     2560.87     2463.71     24.64 o 
  -1   8   4       46.78       72.07      9.92 o 
   0   8   4     4391.61     5036.67     37.73 o 
   1   8   4      126.29      137.29      6.50 o 
   2   8   4     2351.46     2452.15     29.77 o 
   3   8   4        4.19       11.81      5.68 o 
   4   8   4      160.39      148.68     10.49 o 
   5   8   4      834.45      938.40     27.85 o 
   6   8   4       28.12       29.92     12.63 o 
  -8   9   4        2.50       18.07     12.11 o 
  -7   9   4     1390.32     1385.21     49.12 o 
  -6   9   4      319.81      307.91     13.68 o 
  -5   9   4      217.45      237.92     11.63 o 
  -4   9   4      589.86      556.91     16.14 o 
  -3   9   4        2.53        7.41      3.65 o 
  -2   9   4       93.31       82.17      6.34 o 
  -1   9   4      339.23      350.79     15.44 o 
   0   9   4      660.97      652.42     13.77 o 
   1   9   4       34.51       23.70      3.38 o 
   2   9   4      250.11      262.32      7.95 o 
   3   9   4      659.46      623.10     45.95 o 
   4   9   4       39.94       43.36      8.00 o 
   5   9   4       34.83       44.59      9.94 o 
   6   9   4       93.73      110.34     21.01 o 
  -8  10   4      346.82      370.83     47.00 o 
  -7  10   4       19.12       46.35      9.75 o 
  -6  10   4        1.68        1.09      3.44 o 
  -5  10   4     1865.87     1902.83     31.82 o 
  -4  10   4        5.00        8.21      4.09 o 
  -3  10   4      254.26      286.47     10.62 o 
  -2  10   4      134.53      115.24      5.39 o 
  -1  10   4     2011.85     1903.72     35.62 o 
   0  10   4      159.97      162.87      8.45 o 
   1  10   4      284.59      249.88     10.18 o 
   2  10   4      580.65      543.51     11.09 o 
   3  10   4      189.26      296.05     15.28 o 
   4  10   4        0.03        2.57      4.82 o 
   5  10   4      349.28      359.39     22.11 o 
  -8  11   4       98.60      124.28     15.55 o 
  -7  11   4      848.77      873.23     34.44 o 
  -6  11   4      149.07      152.34      9.94 o 
  -5  11   4       34.30       34.57      5.50 o 
  -4  11   4       58.47       65.85      6.41 o 
  -3  11   4      262.98      213.63     11.11 o 
  -2  11   4      175.41      158.50     10.87 o 
  -1  11   4     4669.86     4849.06     57.80 o 
   0  11   4     4676.04     4487.51     42.13 o 
   1  11   4      100.65      164.78      6.59 o 
   2  11   4      274.71      233.27     12.72 o 
   3  11   4      678.91      779.12     23.79 o 
   4  11   4      529.28      575.00     20.16 o 
   5  11   4       52.28       59.86     13.85 o 
  -8  12   4      805.20      820.20     36.42 o 
  -7  12   4       10.39       11.92      7.72 o 
  -6  12   4      384.38      332.42     20.26 o 
  -5  12   4      682.70      551.58     23.14 o 
  -4  12   4     1978.27     2115.18     39.82 o 
  -3  12   4       52.73       82.40      7.37 o 
  -2  12   4      806.35      857.01     25.38 o 
  -1  12   4      592.87      630.35     21.50 o 
   0  12   4      241.43      267.64     14.00 o 
   1  12   4        0.19        3.90      2.22 o 
   2  12   4      222.31      240.81      7.41 o 
   3  12   4        1.01       18.41      5.66 o 
   4  12   4       47.95       42.20      8.53 o 
   5  12   4      283.17      321.50     37.74 o 
  -8  13   4      351.54      349.71     24.83 o 
  -7  13   4      590.57      560.52     28.46 o 
  -6  13   4      770.74      824.66     31.47 o 
  -5  13   4       44.04       46.27      8.27 o 
  -4  13   4     1145.51     1314.41     31.83 o 
  -3  13   4      928.59      960.90     23.20 o 
  -2  13   4       47.36       77.08      8.33 o 
  -1  13   4      520.77      538.83     20.08 o 
   0  13   4      267.20      314.05     11.50 o 
   1  13   4        1.05        7.04      2.66 o 
   2  13   4      786.19      819.21     13.27 o 
   3  13   4      194.75      175.32      9.92 o 
   4  13   4      226.25      180.34     15.14 o 
   5  13   4        0.10       11.58      7.70 o 
  -8  14   4      531.47      597.06     31.88 o 
  -7  14   4       25.98       24.40     16.55 o 
  -6  14   4      334.88      395.75     22.49 o 
  -5  14   4      197.64      243.73     17.17 o 
  -4  14   4      105.43      102.58      9.89 o 
  -3  14   4     1182.12     1218.63     48.58 o 
  -2  14   4     1248.81     1212.53     30.39 o 
  -1  14   4      402.04      388.96     17.56 o 
   0  14   4      231.66      260.23     10.62 o 
   1  14   4      870.56      843.86     16.48 o 
   2  14   4     1753.93     1664.95     43.35 o 
   3  14   4      435.74      309.73     17.40 o 
   4  14   4      145.61      168.22     21.10 o 
   5  14   4      214.85      215.13     27.27 o 
  -8  15   4      377.46      440.28     28.22 o 
  -7  15   4      120.34      125.58     14.38 o 
  -6  15   4      796.61      698.97     36.05 o 
  -5  15   4      342.92      358.00     19.60 o 
  -4  15   4      448.87      414.78     22.48 o 
  -3  15   4      362.55      304.38     25.41 o 
  -2  15   4       57.72       55.82      7.91 o 
  -1  15   4      616.44      614.65     22.17 o 
   0  15   4      332.69      262.06     17.60 o 
   1  15   4      601.75      478.69     18.94 o 
   2  15   4       86.54       93.97      6.69 o 
   3  15   4        6.95       11.89      6.01 o 
   4  15   4      322.76      415.80     33.42 o 
   5  15   4       78.70       91.93     18.72 o 
  -8  16   4      201.40      136.77     24.72 o 
  -7  16   4      129.75      152.99     44.15 o 
  -6  16   4      449.86      500.28     28.94 o 
  -5  16   4        0.55        4.29      5.63 o 
  -4  16   4      286.01      282.62     26.36 o 
  -3  16   4       66.29       74.49     13.85 o 
  -2  16   4      103.26      110.54      9.88 o 
  -1  16   4     1224.08     1157.23     30.93 o 
   0  16   4      200.91      195.87      9.36 o 
   1  16   4     2463.14     2561.25     53.24 o 
   2  16   4       13.76        3.53      2.97 o 
   3  16   4        6.58       13.51      5.51 o 
   4  16   4       87.31       59.94     16.67 o 
   5  16   4       59.60       81.08     18.77 o 
  -8  17   4      184.12      162.34     17.99 o 
  -7  17   4      350.89      413.15     35.39 o 
  -6  17   4      287.91      271.75     19.47 o 
  -5  17   4      244.98      227.28     25.46 o 
  -4  17   4       97.89      134.02     19.28 o 
  -3  17   4      871.14      916.83     44.66 o 
  -2  17   4      424.36      397.45     37.45 o 
  -1  17   4     1103.40     1111.58     30.79 o 
   0  17   4       58.97       72.76      6.00 o 
   1  17   4      778.31      722.22     15.19 o 
   2  17   4      270.15      250.87     10.77 o 
   3  17   4      259.46      241.53     27.21 o 
   4  17   4     1303.51     1289.79     64.41 o 
   5  17   4        7.27       -2.94     10.61 o 
  -7  18   4      239.57      174.02     26.25 o 
  -6  18   4      774.65      893.10     53.33 o 
  -5  18   4       34.01       37.93     12.88 o 
  -4  18   4     1417.51     1493.58     61.49 o 
  -3  18   4      489.07      476.94     33.19 o 
  -2  18   4       93.59       82.65      8.93 o 
  -1  18   4      587.30      605.22     23.78 o 
   0  18   4      183.78      186.33     10.89 o 
   1  18   4     1103.26      944.95     24.51 o 
   2  18   4      203.34      224.60     18.20 o 
   3  18   4       57.43       60.28     11.11 o 
   4  18   4      396.21      487.96     41.16 o 
   5  18   4      281.14      256.45     31.66 o 
  -7  19   4      295.07      365.80     37.08 o 
  -6  19   4      513.75      458.35     39.34 o 
  -5  19   4      376.06      336.08     31.58 o 
  -4  19   4       22.73       28.35     11.87 o 
  -3  19   4      277.04      271.77     25.86 o 
  -2  19   4        0.13        2.16      4.19 o 
  -1  19   4      387.23      391.80     19.34 o 
   0  19   4       99.60       74.97     13.78 o 
   1  19   4     2150.19     1925.96     56.22 o 
   2  19   4       30.04       53.20      9.82 o 
   3  19   4       54.73       56.32     11.14 o 
   4  19   4      504.14      530.36     43.98 o 
  -7  20   4      179.16      202.49     28.56 o 
  -6  20   4      244.35      231.87     29.04 o 
  -5  20   4      194.90      140.20     22.78 o 
  -4  20   4      768.72      639.53     42.18 o 
  -3  20   4     1388.01     1414.81     59.01 o 
  -2  20   4      351.11      357.65     24.18 o 
  -1  20   4      841.58      806.17     27.71 o 
   0  20   4      494.83      447.21     23.92 o 
   1  20   4      593.06      569.48     23.47 o 
   2  20   4       58.04       78.99     11.89 o 
   3  20   4      804.66      807.53     65.25 o 
   4  20   4      259.55      270.87     32.22 o 
  -7  21   4      185.01      239.77     31.33 o 
  -6  21   4       40.81       65.42     16.99 o 
  -5  21   4      332.62      350.35     34.36 o 
  -4  21   4      402.11      507.47     39.15 o 
  -3  21   4      814.85      800.35     45.78 o 
  -2  21   4      953.36      897.89     29.08 o 
  -1  21   4      281.93      278.86     16.85 o 
   0  21   4       61.61       85.41     10.18 o 
   1  21   4     1876.55     1898.71     54.16 o 
   2  21   4      235.12      208.19     18.38 o 
   3  21   4        0.36        1.62      8.90 o 
   4  21   4       70.77       73.23     14.36 o 
  -7  22   4      288.28      274.59     34.05 o 
  -6  22   4      172.75      234.28     29.92 o 
  -5  22   4       26.76        6.88     11.48 o 
  -4  22   4     1557.53     1641.90     69.63 o 
  -3  22   4      148.85      169.63     22.38 o 
  -2  22   4       25.18       39.69      8.56 o 
  -1  22   4      121.30      151.18     13.02 o 
   0  22   4      223.64      255.25     16.63 o 
   1  22   4       99.58      108.70      9.91 o 
   2  22   4      155.64      156.69     16.54 o 
   3  22   4     1218.02     1122.60     44.53 o 
   4  22   4       83.15      110.32     16.37 o 
  -6  23   4      200.00      256.02     32.57 o 
  -5  23   4      168.67      201.99     27.58 o 
  -4  23   4      295.75      322.85     32.71 o 
  -3  23   4       84.60       82.26     16.80 o 
  -2  23   4     2144.32     1986.46     44.44 o 
  -1  23   4      384.67      382.87     20.20 o 
   0  23   4      260.11      229.46     13.65 o 
   1  23   4      758.34      695.79     23.33 o 
   2  23   4      439.88      481.95     28.26 o 
   3  23   4       36.57       64.75     12.59 o 
   4  23   4      342.12      405.74     29.54 o 
  -6  24   4      356.73      349.30     38.24 o 
  -5  24   4       15.50       58.51     18.30 o 
  -4  24   4     1274.85     1263.92     63.40 o 
  -3  24   4      229.23      244.27     27.18 o 
  -2  24   4        8.54       29.39     18.82 o 
  -1  24   4       76.80       89.77      9.00 o 
   0  24   4       59.80       42.12      7.37 o 
   1  24   4      332.67      346.20     16.92 o 
   2  24   4      147.64      162.20     17.50 o 
   3  24   4      265.13      278.74     23.74 o 
  -6  25   4       98.17      122.61     24.14 o 
  -5  25   4        7.25        7.85     11.10 o 
  -4  25   4      744.43      792.87     31.62 o 
  -3  25   4      250.25      234.47     20.10 o 
  -2  25   4      882.14      968.08     26.72 o 
  -1  25   4      179.46      213.68     13.54 o 
   0  25   4       52.45       36.24      6.70 o 
   1  25   4      128.87      163.20     16.64 o 
   2  25   4      245.90      224.94     26.63 o 
   3  25   4       73.87      106.68     16.80 o 
  -6  26   4      232.25      259.34     33.97 o 
  -5  26   4       26.19       37.31     16.57 o 
  -4  26   4      782.02      857.98     54.64 o 
  -3  26   4      231.25      240.27     18.42 o 
  -2  26   4      238.06      230.54     18.09 o 
  -1  26   4      544.01      520.91     20.87 o 
   0  26   4        6.26        7.68      4.25 o 
   1  26   4      536.48      557.56     29.98 o 
   2  26   4      255.14      226.99     20.48 o 
   3  26   4      132.57      134.33     17.91 o 
  -5  27   4       57.43       67.42     19.05 o 
  -4  27   4      513.13      591.57     46.81 o 
  -3  27   4       10.07       19.14      8.13 o 
  -2  27   4      293.92      267.75     24.60 o 
  -1  27   4      617.69      605.67     22.78 o 
   0  27   4        0.53       -2.48      4.67 o 
   1  27   4      375.56      392.11     51.14 o 
   2  27   4       90.92      115.87     24.22 o 
   3  27   4      108.15      120.10     16.89 o 
  -5  28   4        0.05       25.37     14.01 o 
  -4  28   4     1157.68     1102.87     64.19 o 
  -3  28   4       82.79       98.62     13.23 o 
  -2  28   4       42.45       46.35      9.72 o 
  -1  28   4        9.48       11.26      6.98 o 
   0  28   4       48.10       65.08      8.57 o 
   1  28   4      248.14      246.75     20.58 o 
   2  28   4       23.69       34.76     10.94 o 
  -5  29   4        2.15       13.91     10.91 o 
  -4  29   4     1039.95     1116.43     65.52 o 
  -3  29   4       68.47       71.05     11.19 o 
  -2  29   4      355.15      311.47     29.48 o 
  -1  29   4      337.78      386.41     24.55 o 
   0  29   4        3.42        8.97      5.02 o 
   1  29   4      136.30      140.87     16.82 o 
   2  29   4      162.66      189.40     19.99 o 
  -4  30   4       14.33       58.04     18.61 o 
  -3  30   4       63.61       73.41     11.73 o 
  -2  30   4        2.19       10.21      7.92 o 
  -1  30   4      236.47      230.67     19.88 o 
   0  30   4        0.16       14.57     10.82 o 
   1  30   4      407.23      423.09     27.78 o 
  -4  31   4       14.17       59.96     18.91 o 
  -3  31   4       85.59       98.43     20.86 o 
  -2  31   4      127.54      148.25     16.24 o 
  -1  31   4      412.78      403.76     25.76 o 
   0  31   4        1.19        3.20      9.28 o 
   1  31   4      262.81      284.60     23.47 o 
  -3  32   4       72.55       94.63     20.59 o 
  -2  32   4       62.71       72.34     12.16 o 
  -1  32   4       76.73      102.35     19.94 o 
   0  32   4        1.78        3.47      8.73 o 
  -9   1   5       47.27       39.47      9.88 o 
  -8   1   5       34.54       18.29      6.37 o 
  -7   1   5       83.46       46.62      6.67 o 
  -6   1   5      227.37      182.91     18.65 o 
  -5   1   5        0.57        8.30      4.52 o 
  -4   1   5        6.45        9.18      4.22 o 
  -3   1   5      162.43      204.95     12.71 o 
  -2   1   5      295.25      330.64     16.58 o 
  -1   1   5      551.16      673.00     15.57 o 
   0   1   5      178.54      232.00      9.55 o 
   1   1   5      385.98      425.76     19.46 o 
   2   1   5        0.06       -0.97      5.58 o 
   3   1   5        7.83       30.79     10.75 o 
   4   1   5       40.54       27.75      8.17 o 
   5   1   5       23.14       26.09      8.24 o 
  -9   2   5       62.87       76.57     13.70 o 
  -8   2   5       22.58       34.88      8.20 o 
  -7   2   5      170.27      190.39     12.17 o 
  -6   2   5      206.51      183.85     13.67 o 
  -5   2   5      303.07      309.69     16.43 o 
  -4   2   5     1983.79     2040.62     40.18 o 
  -3   2   5      172.74      161.77     11.43 o 
  -2   2   5      132.23      125.88     10.04 o 
  -1   2   5      113.86      148.46      8.79 o 
   0   2   5      191.43      164.89      8.18 o 
   1   2   5      809.52      891.00     21.88 o 
   2   2   5     1639.70     1640.24     40.46 o 
   3   2   5        3.34       -2.50      5.97 o 
   4   2   5       41.31       37.02      8.63 o 
   5   2   5      104.23      147.74     16.28 o 
  -9   3   5       79.18       93.54     14.66 o 
  -8   3   5        2.01        9.10      6.03 o 
  -7   3   5        4.93        6.78      4.65 o 
  -6   3   5       14.78       17.80      5.46 o 
  -5   3   5       36.25       45.91      7.21 o 
  -4   3   5      255.26      252.36     14.57 o 
  -3   3   5      358.62      366.01     21.97 o 
  -2   3   5     1328.46     1345.47     31.51 o 
  -1   3   5      539.20      547.57     16.52 o 
   0   3   5     1072.84     1055.36     16.53 o 
   1   3   5     1490.90     1533.30     28.64 o 
   2   3   5       58.72       53.33      9.57 o 
   3   3   5        9.92        2.32      5.70 o 
   4   3   5        0.42        2.37      6.04 o 
   5   3   5        0.55        2.04      6.64 o 
  -9   4   5        0.33       -9.99     15.76 o 
  -8   4   5      116.35      136.07     12.18 o 
  -7   4   5      371.86      401.05     27.39 o 
  -6   4   5     1098.91     1093.43     36.44 o 
  -5   4   5      178.90      147.39     12.00 o 
  -4   4   5        7.34       14.74      5.31 o 
  -3   4   5     1475.33     1629.82     35.23 o 
  -2   4   5       84.80       88.29      8.94 o 
  -1   4   5      142.08      138.20      8.77 o 
   0   4   5      390.76      415.57     16.56 o 
   1   4   5      177.76      160.43      9.57 o 
   2   4   5      154.21      120.31     11.86 o 
   3   4   5       62.20       43.29      9.52 o 
   4   4   5       22.30       25.32      5.74 o 
   5   4   5       60.71       47.14     10.43 o 
  -9   5   5       88.02      100.16     14.19 o 
  -8   5   5        5.38        7.73      5.92 o 
  -7   5   5        3.35        6.52      4.52 o 
  -6   5   5      217.58      210.68     12.13 o 
  -5   5   5        0.60       19.57      5.57 o 
  -4   5   5        5.73        2.45      4.83 o 
  -3   5   5     2261.50     2480.26     43.76 o 
  -2   5   5      182.35      166.02     13.22 o 
  -1   5   5     1104.66     1188.37     24.44 o 
   0   5   5      528.76      596.96     13.24 o 
   1   5   5      277.81      215.47     11.15 o 
   2   5   5      362.15      396.58     41.56 o 
   3   5   5      119.45      104.10     11.97 o 
   4   5   5       88.61      119.77     11.25 o 
   5   5   5      135.41      162.36     20.01 o 
  -9   6   5        3.13       17.19     10.73 o 
  -8   6   5        7.59       20.10      7.32 o 
  -7   6   5      197.41      196.02     12.47 o 
  -6   6   5       71.33       68.09      7.25 o 
  -5   6   5      972.17     1033.58     24.05 o 
  -4   6   5      126.48      137.31     11.78 o 
  -3   6   5     2605.79     2549.29    119.15 o 
  -2   6   5      689.51      780.55     25.21 o 
  -1   6   5      665.51      656.37     18.44 o 
   0   6   5     1650.13     1731.74     21.82 o 
   1   6   5       61.42       63.44      5.08 o 
   2   6   5        3.42        1.15      5.56 o 
   3   6   5       37.02       64.50     10.04 o 
   4   6   5       22.76       27.97      6.89 o 
   5   6   5        0.13        8.00     19.38 o 
  -9   7   5      195.79      208.29     20.89 o 
  -8   7   5       11.83       26.80      8.98 o 
  -7   7   5      582.59      562.60     20.26 o 
  -6   7   5      263.38      202.24     11.75 o 
  -5   7   5      133.39      145.04     14.08 o 
  -4   7   5      290.40      291.39     15.98 o 
  -3   7   5        6.08        7.82      7.10 o 
  -2   7   5     1800.96     1905.59     38.65 o 
  -1   7   5      630.52      722.44     23.59 o 
   0   7   5      715.72      705.61     15.35 o 
   1   7   5      375.08      443.60     12.23 o 
   2   7   5      684.88      708.52     26.54 o 
   3   7   5      360.61      344.91     20.27 o 
   4   7   5      133.11      112.53     10.70 o 
   5   7   5       76.49       62.90     17.45 o 
  -8   8   5       35.95       43.53     11.06 o 
  -7   8   5      129.96      115.79     13.49 o 
  -6   8   5      405.80      425.37     24.35 o 
  -5   8   5     1990.57     1941.80     33.24 o 
  -4   8   5      102.36       75.92      6.30 o 
  -3   8   5        0.59       11.65      5.54 o 
  -2   8   5       61.34       65.57      6.43 o 
  -1   8   5      651.42      593.03     32.10 o 
   0   8   5       38.65       51.35      4.29 o 
   1   8   5      123.62      130.90      8.79 o 
   2   8   5       87.05      106.30     11.93 o 
   3   8   5      242.12      270.01     17.95 o 
   4   8   5      207.18      186.11     13.15 o 
   5   8   5        3.62       34.29     16.28 o 
  -8   9   5      156.07      138.44     15.77 o 
  -7   9   5      693.88      664.47     59.21 o 
  -6   9   5       12.22       14.76      5.49 o 
  -5   9   5        0.31        6.26      4.23 o 
  -4   9   5      527.22      468.97     15.90 o 
  -3   9   5       55.69       58.96      5.21 o 
  -2   9   5       21.04       11.94      3.88 o 
  -1   9   5     2162.17     2155.84     46.03 o 
   0   9   5      332.12      318.81     16.26 o 
   1   9   5      385.76      298.68     12.51 o 
   2   9   5        0.76        4.37      6.12 o 
   3   9   5      980.09      940.07     43.73 o 
   4   9   5      125.16      192.67     17.81 o 
   5   9   5        5.70        4.13      5.99 o 
  -8  10   5       19.12       23.61      8.81 o 
  -7  10   5     1047.72     1034.62     36.94 o 
  -6  10   5       34.29       30.38      5.52 o 
  -5  10   5     1119.12     1037.16     24.64 o 
  -4  10   5     1899.61     1899.37     30.50 o 
  -3  10   5     1130.78     1085.88     20.32 o 
  -2  10   5     1170.61     1094.74     34.90 o 
  -1  10   5      378.01      452.76     19.35 o 
   0  10   5        1.07        2.68      6.93 o 
   1  10   5      138.90      176.70      9.75 o 
   2  10   5       84.92       89.31      8.05 o 
   3  10   5      125.36       96.20     12.32 o 
   4  10   5      230.29      232.30     19.46 o 
   5  10   5       78.66       91.67     14.06 o 
  -8  11   5      237.72      261.10     49.69 o 
  -7  11   5      148.63      144.33     19.85 o 
  -6  11   5       43.99       32.98      5.78 o 
  -5  11   5       31.96       32.43      5.84 o 
  -4  11   5      421.27      413.91     14.58 o 
  -3  11   5       28.10       53.23      5.82 o 
  -2  11   5      654.27      660.11     23.46 o 
  -1  11   5     1037.28     1136.03     30.56 o 
   0  11   5      315.44      288.64     15.81 o 
   1  11   5      684.92      767.91     25.45 o 
   2  11   5      445.02      469.66     15.99 o 
   3  11   5      171.66      146.00     13.39 o 
   4  11   5      153.23      133.01     15.54 o 
   5  11   5       34.99       44.33     11.41 o 
  -8  12   5       47.79       48.26     15.28 o 
  -7  12   5      474.48      424.43     24.43 o 
  -6  12   5      861.72      837.19     23.59 o 
  -5  12   5      758.63      759.20     21.28 o 
  -4  12   5      564.67      563.41     24.28 o 
  -3  12   5     1433.51     1416.56     26.14 o 
  -2  12   5       54.42       55.33      7.90 o 
  -1  12   5     1723.47     1793.52     38.91 o 
   0  12   5      270.81      265.65     15.43 o 
   1  12   5       87.27       56.84      7.87 o 
   2  12   5      649.42      619.04     18.04 o 
   4  12   5      122.06      110.64     11.19 o 
   5  12   5      292.40      318.51     25.09 o 
  -8  13   5       82.26       76.61     28.77 o 
  -7  13   5        3.48        9.27      7.12 o 
  -6  13   5      146.92      146.93     13.80 o 
  -5  13   5       20.94       20.43      6.43 o 
  -4  13   5       66.36      120.38     14.36 o 
  -3  13   5      261.40      274.47     11.79 o 
  -2  13   5      116.51       79.60      8.56 o 
  -1  13   5      550.74      538.22     21.81 o 
   0  13   5      163.97      146.44     11.91 o 
   1  13   5       85.55       77.95      9.37 o 
   2  13   5      646.26      635.42     23.26 o 
   3  13   5       27.93       25.58      6.98 o 
   4  13   5      159.38      249.77     21.14 o 
   5  13   5       80.36       73.30     13.34 o 
  -8  14   5       51.76       66.93     11.92 o 
  -7  14   5      284.77      287.45     20.91 o 
  -6  14   5      359.92      362.23     21.09 o 
  -5  14   5      373.43      324.80     22.24 o 
  -4  14   5      499.15      483.59     19.22 o 
  -3  14   5     2938.60     2953.00     78.33 o 
  -2  14   5        0.87       -1.58      4.47 o 
  -1  14   5      769.29      707.70     25.24 o 
   0  14   5      279.97      297.60     26.72 o 
   1  14   5      581.20      580.35     23.61 o 
   2  14   5      388.19      336.36     19.69 o 
   3  14   5       66.87       58.44     10.84 o 
   4  14   5       92.48      125.95     32.00 o 
   5  14   5       54.96       73.99     13.84 o 
  -8  15   5       79.35      103.33     14.35 o 
  -7  15   5       32.12        5.51      6.32 o 
  -6  15   5       21.15       38.30      9.28 o 
  -5  15   5        6.72        8.92      6.77 o 
  -4  15   5      333.10      334.69     16.14 o 
  -3  15   5      325.39      276.55     25.38 o 
  -2  15   5       22.64       34.45      6.27 o 
  -1  15   5     1993.60     1911.56     41.93 o 
   0  15   5      324.56      367.04     18.68 o 
   1  15   5      343.16      309.60     22.67 o 
   2  15   5       85.60       93.78     18.13 o 
   3  15   5        0.85       -0.60     14.99 o 
   4  15   5      112.56       92.64     14.63 o 
  -8  16   5        4.99       -0.83      8.61 o 
  -7  16   5       84.75       53.84     18.25 o 
  -6  16   5      113.15      128.64     13.45 o 
  -5  16   5      917.71      857.49     29.45 o 
  -4  16   5      499.70      496.96     35.79 o 
  -3  16   5      877.49      858.56     43.95 o 
  -2  16   5       88.99       90.71      9.75 o 
  -1  16   5      233.06      227.55     15.03 o 
   0  16   5       42.18       34.18      6.70 o 
   1  16   5      331.41      318.41     22.75 o 
   2  16   5      105.50       91.37     18.61 o 
   3  16   5      135.66      191.55     18.13 o 
   4  16   5      446.26      437.74     28.87 o 
  -8  17   5       47.57       33.96      9.88 o 
  -7  17   5        0.03        7.85     11.74 o 
  -6  17   5       22.87       18.25     18.17 o 
  -5  17   5        0.26        4.75      7.56 o 
  -4  17   5      358.54      291.67     27.89 o 
  -3  17   5       36.20       52.67     12.81 o 
  -2  17   5       14.26       12.64      4.94 o 
  -1  17   5     1199.35     1138.57     33.39 o 
   0  17   5       36.77       38.75     15.45 o 
   1  17   5      580.65      687.32     25.71 o 
   2  17   5      264.32      331.79     33.37 o 
   3  17   5       42.61       22.27      8.83 o 
   4  17   5        2.84       23.03      9.89 o 
  -7  18   5       69.96       77.24     11.91 o 
  -6  18   5      344.96      364.56     35.07 o 
  -5  18   5        7.25        8.11      8.38 o 
  -4  18   5      111.81       68.85     16.18 o 
  -3  18   5      633.74      553.08     36.90 o 
  -2  18   5      190.95      160.15     13.14 o 
  -1  18   5       14.38       14.18      9.30 o 
   0  18   5        2.53       11.55      5.40 o 
   1  18   5      244.43      232.32     15.53 o 
   2  18   5        0.01       12.31     12.63 o 
   3  18   5       30.11       36.67     10.20 o 
   4  18   5       62.30      108.30     15.77 o 
  -7  19   5        8.80       -2.22     10.96 o 
  -6  19   5       91.89      124.47     22.43 o 
  -5  19   5        0.36       -5.08      9.64 o 
  -4  19   5      164.09      192.48     24.21 o 
  -3  19   5      408.60      390.43     31.74 o 
  -2  19   5     1127.71     1038.02     32.76 o 
  -1  19   5      432.16      438.57     27.88 o 
   0  19   5       32.36       50.67      8.38 o 
   1  19   5      188.42      158.74     13.14 o 
   2  19   5      224.32      240.13     24.00 o 
   3  19   5       48.72       50.48     11.76 o 
   4  19   5        0.34        0.47     16.43 o 
  -7  20   5       64.07      100.38     21.18 o 
  -6  20   5       10.24        6.34     10.81 o 
  -5  20   5       40.31       46.02     12.89 o 
  -4  20   5      562.56      540.03     39.58 o 
  -3  20   5       81.68      126.21     19.63 o 
  -2  20   5        5.76        0.45      5.30 o 
  -1  20   5       40.00       35.87      6.97 o 
   0  20   5        5.85        8.80      5.53 o 
   1  20   5       24.33       21.46      7.63 o 
   2  20   5        1.56       -2.36      6.46 o 
   3  20   5      112.89      117.16     15.62 o 
   4  20   5        9.32       21.88      8.54 o 
  -7  21   5        0.14       -0.84     10.41 o 
  -6  21   5       36.78       22.85     12.58 o 
  -5  21   5       10.35       25.47     11.53 o 
  -4  21   5      532.32      452.03     37.41 o 
  -3  21   5      160.98      150.17     21.17 o 
  -2  21   5       84.61       98.22     15.44 o 
  -1  21   5        2.83        1.92      6.56 o 
   0  21   5      115.78      104.78     11.62 o 
   1  21   5      300.04      314.17     18.76 o 
   2  21   5       72.44       63.38     12.02 o 
   3  21   5       47.41       36.09     16.16 o 
  -7  22   5        1.65       -8.37     10.93 o 
  -6  22   5        4.32       21.90     13.60 o 
  -5  22   5      125.05       98.78     19.18 o 
  -4  22   5      334.19      317.42     31.59 o 
  -3  22   5      251.32      278.15     28.42 o 
  -2  22   5        8.67        2.73      6.08 o 
  -1  22   5      213.00      203.84     15.75 o 
   0  22   5      717.65      637.24     27.28 o 
   1  22   5        1.23       -2.94      8.82 o 
   2  22   5       93.55       91.43     18.13 o 
   3  22   5      188.06      195.83     34.89 o 
  -6  23   5        0.29       -7.81     10.69 o 
  -5  23   5       10.96        5.27      8.79 o 
  -4  23   5        9.14       16.94     11.96 o 
  -3  23   5      270.66      319.27     31.02 o 
  -2  23   5      238.85      197.09     22.75 o 
  -1  23   5      116.58      100.18     11.69 o 
   0  23   5       86.40       59.44      9.92 o 
   1  23   5      651.52      646.95     35.74 o 
   2  23   5       47.44       30.24      9.18 o 
   3  23   5       17.43       13.80      8.41 o 
  -6  24   5        3.71       30.98     15.59 o 
  -5  24   5       37.63       40.43     14.48 o 
  -4  24   5       34.42       14.67      9.92 o 
  -3  24   5      189.23      152.55     22.63 o 
  -2  24   5        2.24        1.81      4.87 o 
  -1  24   5        0.13        4.21     11.31 o 
   0  24   5       15.92       20.53      6.33 o 
   1  24   5        3.15       16.17      7.07 o 
   2  24   5      222.76      197.13     40.72 o 
   3  24   5      110.86       85.02     14.35 o 
  -6  25   5        0.67       16.49     10.91 o 
  -5  25   5       14.36        3.12     10.84 o 
  -4  25   5        0.62       -5.07     10.59 o 
  -3  25   5       11.98        8.50      9.43 o 
  -2  25   5        0.30        1.54      5.03 o 
  -1  25   5       95.63      115.67     12.77 o 
   0  25   5        0.06        1.35      7.00 o 
   1  25   5        3.16       14.03      9.41 o 
   2  25   5       29.42       43.70     11.42 o 
  -6  26   5        0.05       14.70     13.93 o 
  -5  26   5      152.29      173.70     26.81 o 
  -4  26   5        6.15        3.88      9.36 o 
  -3  26   5       20.40        5.67     10.97 o 
  -2  26   5       19.73       23.98      6.74 o 
  -1  26   5        1.33        9.17      5.99 o 
   0  26   5      163.50      162.76     15.74 o 
   1  26   5       11.55       23.37     13.16 o 
   2  26   5       25.44       30.02     10.84 o 
  -5  27   5       14.02       51.72     17.16 o 
  -4  27   5      123.84      130.57     22.73 o 
  -3  27   5        7.28       31.78     12.61 o 
  -2  27   5       33.73       34.35     14.40 o 
  -1  27   5       12.94       13.91      7.41 o 
   0  27   5        8.18        8.30      5.21 o 
   1  27   5        1.44       -1.49     12.92 o 
   2  27   5      245.89      229.53     22.24 o 
  -5  28   5        4.48       14.15     14.52 o 
  -4  28   5      144.15      171.14     27.60 o 
  -3  28   5      167.37      157.62     16.28 o 
  -2  28   5        1.74        4.61     11.81 o 
  -1  28   5       36.65       24.35      6.10 o 
   0  28   5       69.22       55.13     10.69 o 
   1  28   5        0.07       -2.78      7.14 o 
  -4  29   5      423.93      409.33     40.58 o 
  -3  29   5       40.67       32.98      9.09 o 
  -2  29   5       23.78       19.83      7.63 o 
  -1  29   5        0.64        3.23      6.82 o 
   0  29   5       13.89        3.32     16.56 o 
   1  29   5        0.01       -1.78     11.36 o 
  -4  30   5       47.56       53.14     18.90 o 
  -3  30   5       61.23       71.53     11.81 o 
  -2  30   5        0.19       10.42      6.89 o 
  -1  30   5        6.94        1.46     16.80 o 
   0  30   5        4.83        1.78      6.04 o 
  -3  31   5      158.77      139.19     16.72 o 
  -2  31   5        2.19        5.50      7.88 o 
  -1  31   5        0.31       -4.10      5.77 o 
   0  31   5       54.89       71.76     20.23 o 
  -9   0   6        0.10       -0.68     10.38 o 
  -8   0   6      386.45      296.70     20.47 o 
  -7   0   6      501.31      473.00     33.55 o 
  -6   0   6      674.88      608.39     36.03 o 
  -5   0   6     2385.63     2297.81     66.89 o 
  -4   0   6      619.44      556.33     32.44 o 
  -3   0   6     4291.95     4319.03     87.58 o 
  -2   0   6      553.72      513.12     30.14 o 
  -1   0   6      212.50      274.20     15.68 o 
   0   0   6      327.76      263.19     21.47 o 
   1   0   6      195.02      193.61     20.41 o 
   2   0   6       88.57      188.79     22.94 o 
   3   0   6       65.88       81.05     16.22 o 
   4   0   6       78.39       86.46     19.37 o 
   5   0   6       47.01       17.05     12.97 o 
  -9   1   6       77.12       58.80     12.10 o 
  -8   1   6      195.33      193.40     11.91 o 
  -7   1   6     1403.76     1489.33     41.43 o 
  -6   1   6       36.69       48.75      8.31 o 
  -5   1   6     1795.91     1759.54     41.73 o 
  -4   1   6      798.58      901.88     28.94 o 
  -3   1   6      572.60      548.54     22.53 o 
  -2   1   6        7.73       26.05      6.18 o 
  -1   1   6      504.59      467.73     14.32 o 
   0   1   6     1381.19     1369.95     25.04 o 
   1   1   6       24.69       27.82      7.27 o 
   2   1   6     3673.59     3567.88     84.15 o 
   3   1   6      101.94      107.83     13.04 o 
   4   1   6       16.60       21.50      8.54 o 
   5   1   6      322.24      322.14     24.91 o 
  -9   2   6       58.88       31.55      9.73 o 
  -8   2   6       62.37       87.89      9.44 o 
  -7   2   6       39.14       33.54      8.01 o 
  -6   2   6      358.33      228.32     20.45 o 
  -5   2   6     2376.02     2482.68     49.54 o 
  -4   2   6      250.76      306.07     17.35 o 
  -3   2   6     6531.29     6875.93     77.86 o 
  -2   2   6        1.51       18.60      5.88 o 
  -1   2   6       53.64       71.61      7.17 o 
   0   2   6     1175.77     1192.41     24.27 o 
   1   2   6      249.25      332.83     20.33 o 
   2   2   6      206.26      145.19     19.53 o 
   3   2   6       65.61       42.11      8.57 o 
   4   2   6      140.95      140.16     15.86 o 
   5   2   6       47.04       63.95     12.39 o 
  -9   3   6      242.64      304.76     23.81 o 
  -8   3   6       61.46       33.51      7.88 o 
  -7   3   6      505.55      464.79     26.63 o 
  -6   3   6      415.32      394.42     20.92 o 
  -5   3   6     1509.15     1622.14     40.30 o 
  -4   3   6       52.30       43.26      7.87 o 
  -3   3   6      478.05      465.99     36.18 o 
  -2   3   6       87.38       73.05      8.79 o 
  -1   3   6     1151.69     1132.78     25.93 o 
   0   3   6      314.73      304.79     13.83 o 
   1   3   6      188.74      183.71     12.73 o 
   2   3   6      718.93      687.17     38.07 o 
   3   3   6      381.28      475.72     25.70 o 
   4   3   6       11.36       37.88     11.06 o 
   5   3   6      169.44      162.43     18.61 o 
  -9   4   6       84.10      102.99     14.67 o 
  -8   4   6      215.04      190.53     29.33 o 
  -7   4   6      302.82      290.65     27.60 o 
  -6   4   6      858.56      967.96     32.44 o 
  -5   4   6     1076.00      974.11     31.30 o 
  -4   4   6       21.91       13.52      5.09 o 
  -3   4   6     1745.90     1784.73     40.11 o 
  -2   4   6      723.37      619.07     50.36 o 
  -1   4   6      166.67      200.36     11.41 o 
   0   4   6      562.17      435.58     16.38 o 
   1   4   6      112.96       76.46      9.74 o 
   2   4   6      386.75      503.57     24.51 o 
   3   4   6       25.58       47.23      9.96 o 
   4   4   6       59.78       53.19     10.40 o 
   5   4   6       80.94      101.03     30.04 o 
  -9   5   6       30.94       38.47     25.05 o 
  -8   5   6      408.05      535.68     28.15 o 
  -7   5   6     1940.67     1992.04     39.48 o 
  -6   5   6     1257.53     1046.49     61.53 o 
  -5   5   6      545.36      532.74     23.51 o 
  -4   5   6      550.47      624.22     28.55 o 
  -3   5   6      255.96      261.37     16.08 o 
  -2   5   6     1135.04     1270.76     33.65 o 
  -1   5   6     1868.34     1802.04     33.03 o 
   0   5   6       77.20      109.55      6.69 o 
   1   5   6       73.30       84.49      7.93 o 
   2   5   6      927.47      964.87     33.64 o 
   3   5   6      243.47      181.83     16.24 o 
   4   5   6       24.33       50.76     10.45 o 
   5   5   6      166.56      231.40     31.71 o 
  -9   6   6       58.50       40.67     10.38 o 
  -8   6   6      576.92      575.49     29.27 o 
  -7   6   6       16.20       16.10      5.86 o 
  -6   6   6      272.90      203.70     12.47 o 
  -5   6   6     1288.09     1398.27     37.86 o 
  -4   6   6       40.46       59.44      8.34 o 
  -3   6   6     1591.22     1673.72     39.58 o 
  -2   6   6      567.06      488.82     21.58 o 
  -1   6   6        4.44        8.78      5.67 o 
   0   6   6      926.56     1011.77     20.06 o 
   1   6   6      123.71       87.64      8.11 o 
   2   6   6      696.54      626.11     27.39 o 
   3   6   6       25.18        1.73      5.74 o 
   4   6   6      185.85      197.69     18.48 o 
  -9   7   6       17.76       27.19      7.90 o 
  -8   7   6      134.44      116.88     14.69 o 
  -7   7   6      310.54      305.63     15.98 o 
  -6   7   6      643.88      611.33     20.78 o 
  -5   7   6      275.72      337.43     19.14 o 
  -4   7   6        0.32       -4.45      5.53 o 
  -3   7   6      706.44      670.43     27.10 o 
  -2   7   6     2491.92     2358.48     38.09 o 
  -1   7   6      103.82      113.38      6.63 o 
   0   7   6      949.52      913.15     19.62 o 
   1   7   6       79.86       73.99      7.37 o 
   2   7   6      350.01      319.15     19.64 o 
   3   7   6      339.70      381.26     22.87 o 
   4   7   6      134.74      112.02     11.21 o 
  -9   8   6      187.85      196.62     28.73 o 
  -8   8   6      753.65      723.57     37.82 o 
  -7   8   6        0.13       10.61      5.18 o 
  -6   8   6      162.42      167.09     11.39 o 
  -5   8   6     2593.33     2352.68     40.64 o 
  -4   8   6      972.14      990.13     42.22 o 
  -3   8   6     3202.65     3115.34     54.79 o 
  -2   8   6     2145.54     2017.55     35.55 o 
  -1   8   6      653.34      642.04     14.00 o 
   0   8   6      645.16      519.82     14.39 o 
   1   8   6      354.40      303.96     14.09 o 
   2   8   6        1.49       -0.69      4.78 o 
   3   8   6      116.36      152.13     15.05 o 
   4   8   6      297.05      353.45     24.17 o 
  -8   9   6       28.66       43.61     10.62 o 
  -7   9   6      378.95      394.44     18.61 o 
  -6   9   6      801.78      786.20     23.62 o 
  -5   9   6      485.77      490.41     29.82 o 
  -4   9   6      137.50      131.55     10.00 o 
  -3   9   6     1691.91     1686.07     40.89 o 
  -2   9   6      852.04      889.38     26.42 o 
  -1   9   6      321.29      256.81     10.27 o 
   0   9   6      484.29      519.97     20.96 o 
   1   9   6      253.77      280.84     13.55 o 
   2   9   6       19.73       24.74     10.91 o 
   3   9   6      372.40      392.68     33.78 o 
   4   9   6      126.21      134.45     15.92 o 
  -8  10   6      309.05      272.26     20.99 o 
  -7  10   6      177.19      188.44     12.91 o 
  -6  10   6      116.29      124.51     10.28 o 
  -5  10   6     1784.95     1890.44     34.13 o 
  -4  10   6     2065.45     2061.72     32.51 o 
  -3  10   6     1166.70     1240.71     21.85 o 
  -2  10   6      233.08      221.82     15.23 o 
  -1  10   6        8.75       11.70      5.32 o 
   0  10   6      321.14      394.67     19.78 o 
   1  10   6       41.10       30.90     10.39 o 
   2  10   6      945.34      903.31     24.31 o 
   3  10   6      333.51      208.69     16.90 o 
   4  10   6       47.53       42.22     11.04 o 
  -8  11   6       44.86       55.50     19.75 o 
  -7  11   6      590.96      556.73     27.54 o 
  -6  11   6     2234.57     2133.95     53.64 o 
  -5  11   6      558.08      618.90     19.77 o 
  -4  11   6       82.07       78.15      8.35 o 
  -3  11   6      525.34      445.86     27.63 o 
  -2  11   6     1534.92     1592.13     39.17 o 
  -1  11   6     1428.68     1487.69     67.29 o 
   0  11   6       64.03       56.93     10.11 o 
   1  11   6      671.61      510.57     28.72 o 
   2  11   6      130.76      136.48      9.99 o 
   3  11   6       11.36       -0.32      5.32 o 
   4  11   6      119.01      178.08     18.42 o 
  -8  12   6      147.53      149.48     21.52 o 
  -7  12   6       42.93       52.08     11.96 o 
  -6  12   6        0.14        7.27      5.22 o 
  -5  12   6      711.04      668.87     20.67 o 
  -4  12   6      257.19      256.91     11.91 o 
  -3  12   6      506.39      473.04     14.08 o 
  -2  12   6      338.24      350.37     19.07 o 
  -1  12   6     1329.33     1252.98     35.44 o 
   0  12   6        3.54       -2.10      4.28 o 
   1  12   6      199.30      252.68     16.45 o 
   2  12   6      219.55      255.77     33.96 o 
   3  12   6       53.29       87.38     19.99 o 
   4  12   6        0.32        8.54     14.41 o 
  -8  13   6        4.65       -2.80      6.77 o 
  -7  13   6        4.92        6.67     16.30 o 
  -6  13   6      103.38      112.79     13.45 o 
  -5  13   6      561.44      482.09     17.61 o 
  -4  13   6      617.29      660.55     21.44 o 
  -3  13   6     1649.85     1600.94    120.14 o 
  -2  13   6       23.45       21.93      6.15 o 
  -1  13   6      320.39      302.11     18.12 o 
   0  13   6       12.74       19.90      7.73 o 
   1  13   6      293.74      389.25     28.51 o 
   2  13   6        0.41       -1.62      8.24 o 
   3  13   6       22.27       24.08     14.34 o 
   4  13   6      365.16      343.88     25.87 o 
  -8  14   6      221.31      247.69     20.87 o 
  -7  14   6      256.07      243.91     19.26 o 
  -6  14   6      145.84      156.98     26.43 o 
  -5  14   6      242.80      247.35     15.50 o 
  -4  14   6     3043.54     3041.47     45.28 o 
  -3  14   6     3074.17     2985.65     81.96 o 
  -2  14   6      548.86      462.09     22.19 o 
  -1  14   6     1222.12     1251.23     48.59 o 
   0  14   6      122.46      126.99     12.10 o 
   1  14   6        3.77       12.99      5.89 o 
   2  14   6       21.99       20.61     12.78 o 
   3  14   6      101.67      107.40     22.84 o 
   4  14   6        2.05       21.49     10.14 o 
  -8  15   6        0.65        6.37      6.90 o 
  -7  15   6      135.86      134.08     23.71 o 
  -6  15   6      133.42      155.48     14.34 o 
  -5  15   6      438.49      515.33     22.25 o 
  -4  15   6      370.02      371.48     16.48 o 
  -3  15   6      864.58      925.63     47.10 o 
  -2  15   6      580.73      567.65     42.94 o 
  -1  15   6        5.93       10.41      6.26 o 
   0  15   6       62.67       91.09     16.03 o 
   1  15   6        3.73        4.23      5.06 o 
   2  15   6        2.80        6.62     10.11 o 
   3  15   6       47.07       69.57     19.49 o 
   4  15   6      612.26      619.34     35.17 o 
  -8  16   6      223.34      207.48     19.85 o 
  -7  16   6      568.19      550.16     28.44 o 
  -6  16   6      132.01      113.64     12.89 o 
  -5  16   6      670.60      578.47     23.61 o 
  -4  16   6     1897.77     1881.04     70.38 o 
  -3  16   6      462.53      423.31     32.78 o 
  -2  16   6      701.54      692.61     27.81 o 
  -1  16   6       41.31       50.11      9.24 o 
   0  16   6      347.03      326.58     19.43 o 
   1  16   6       18.27       18.98      6.39 o 
   2  16   6      220.34      246.34     29.18 o 
   3  16   6      271.43      292.14     28.20 o 
   4  16   6        1.76       33.20     12.16 o 
  -8  17   6       81.95       93.02     13.96 o 
  -7  17   6       16.22       36.17      9.76 o 
  -6  17   6      279.22      328.38     20.50 o 
  -5  17   6      177.99      124.36     11.84 o 
  -4  17   6      235.25      271.88     28.51 o 
  -3  17   6     1307.75     1247.37     55.95 o 
  -2  17   6     2605.55     2609.42     53.65 o 
  -1  17   6     1769.26     1600.09     42.28 o 
   0  17   6       17.98        8.77      6.60 o 
   1  17   6      149.01      196.00     22.57 o 
   2  17   6        2.32        5.80     10.50 o 
   3  17   6       15.70        3.79      7.54 o 
  -7  18   6      199.12      174.20     17.09 o 
  -6  18   6       13.47       34.13      7.98 o 
  -5  18   6        7.57        8.38      9.90 o 
  -4  18   6      956.68      982.53     52.66 o 
  -3  18   6      596.14      704.15     43.09 o 
  -2  18   6      163.87      170.95     16.32 o 
  -1  18   6     1136.30     1088.21     35.53 o 
   0  18   6      473.36      454.69     23.16 o 
   1  18   6        1.16        7.06      5.01 o 
   2  18   6      255.12      189.30     27.22 o 
   3  18   6      554.60      557.05     52.05 o 
  -7  19   6        5.08       10.01     11.86 o 
  -6  19   6      245.75      219.36     28.76 o 
  -5  19   6      102.35      126.60     21.12 o 
  -4  19   6       17.66       47.87     17.49 o 
  -3  19   6      775.24      780.83     45.81 o 
  -2  19   6     1392.25     1258.06     38.39 o 
  -1  19   6       64.81       75.83     10.55 o 
   0  19   6       43.12       44.76      8.99 o 
   1  19   6       57.88       74.74     17.13 o 
   2  19   6        0.36       18.36     14.82 o 
   3  19   6        1.28        1.85      8.21 o 
  -7  20   6      152.15      193.81     28.43 o 
  -6  20   6       36.46       24.03     11.95 o 
  -5  20   6       69.32      113.69     20.42 o 
  -4  20   6     2873.65     2788.33     91.17 o 
  -3  20   6        0.89        3.85      8.34 o 
  -2  20   6      873.69      863.02     32.31 o 
  -1  20   6      381.92      404.49     22.38 o 
   0  20   6      217.36      255.81     20.36 o 
   1  20   6        0.30       26.85     13.73 o 
   2  20   6        2.22       17.24     13.06 o 
   3  20   6      128.84      158.64     26.50 o 
  -7  21   6        0.15        5.04      9.72 o 
  -6  21   6      440.63      373.29     38.19 o 
  -5  21   6       27.72       21.25     12.46 o 
  -4  21   6        0.04       27.04     16.98 o 
  -3  21   6       33.92       45.25     13.10 o 
  -2  21   6      215.61      240.94     29.88 o 
  -1  21   6       53.95       50.16      9.56 o 
   0  21   6      550.80      507.89     25.43 o 
   1  21   6      101.81       89.62     20.27 o 
   2  21   6       13.55        1.54      6.44 o 
   3  21   6        6.21       16.97      9.65 o 
  -7  22   6       10.80       -2.28      9.85 o 
  -6  22   6       43.44       95.68     20.82 o 
  -5  22   6       27.23       54.02     15.98 o 
  -4  22   6     1424.89     1430.03     67.70 o 
  -3  22   6       57.75       59.79     16.14 o 
  -2  22   6      533.50      468.28     24.61 o 
  -1  22   6      571.75      566.80     27.85 o 
   0  22   6       16.84       15.02      5.87 o 
   1  22   6        0.02        3.41      8.31 o 
   2  22   6        8.54        1.23      7.89 o 
  -6  23   6      655.55      766.65     55.25 o 
  -5  23   6       64.50       72.88     18.31 o 
  -4  23   6        7.95       16.47     13.43 o 
  -3  23   6        7.44       -1.51      7.73 o 
  -2  23   6      382.37      377.51     22.34 o 
  -1  23   6      179.42      162.75     15.60 o 
   0  23   6      130.00      119.78     13.43 o 
   1  23   6     1406.62     1329.41     67.71 o 
   2  23   6        1.23       12.89      7.99 o 
  -6  24   6       35.60       22.05     13.45 o 
  -5  24   6       12.51       21.24     13.02 o 
  -4  24   6     1382.72     1380.13     68.30 o 
  -3  24   6        8.25       -1.68      8.86 o 
  -2  24   6       22.45       24.58      8.35 o 
  -1  24   6      255.54      216.90     36.33 o 
   0  24   6        7.17        2.49      5.09 o 
   1  24   6       29.02       37.81     10.90 o 
   2  24   6       12.78       19.36      9.34 o 
  -6  25   6      465.44      472.67     44.57 o 
  -5  25   6      108.28      128.40     23.86 o 
  -4  25   6        7.43       28.64     16.35 o 
  -3  25   6      102.48      142.84     21.93 o 
  -2  25   6      308.09      313.35     25.74 o 
  -1  25   6       24.49       42.31      9.14 o 
   0  25   6        0.02       14.53     11.29 o 
   1  25   6      912.26     1010.40     43.46 o 
   2  25   6      239.93      265.24     23.92 o 
  -5  26   6       68.42       86.96     21.30 o 
  -4  26   6      920.55      906.48     57.18 o 
  -3  26   6       33.05       35.51     14.70 o 
  -2  26   6      121.57      114.27     13.79 o 
  -1  26   6      301.96      338.88     22.26 o 
   0  26   6       65.70       91.28     19.08 o 
   1  26   6      134.55      101.14     15.83 o 
  -5  27   6      147.41      162.09     27.26 o 
  -4  27   6       12.94       38.85     16.20 o 
  -3  27   6      106.67      111.85     20.94 o 
  -2  27   6      926.03      946.42     36.74 o 
  -1  27   6        0.22       11.98      7.43 o 
   0  27   6        5.10        5.46     24.51 o 
   1  27   6      859.38      816.91     44.80 o 
  -5  28   6       69.88      111.07     23.98 o 
  -4  28   6      591.38      581.65     47.88 o 
  -3  28   6       24.83       28.05     13.84 o 
  -2  28   6        1.70       12.41     11.65 o 
  -1  28   6      330.70      374.35     20.09 o 
   0  28   6       24.81       12.33      7.54 o 
  -4  29   6        0.29       15.64     14.23 o 
  -3  29   6       78.60      128.27     22.87 o 
  -2  29   6      388.13      347.56     24.77 o 
  -1  29   6       51.85       63.99     12.41 o 
   0  29   6        4.24       13.46      7.05 o 
  -3  30   6        1.42        1.88      6.13 o 
  -2  30   6        0.43       18.89      8.01 o 
  -1  30   6      500.45      548.36     47.04 o 
  -9   1   7       14.55       11.41      8.71 o 
  -8   1   7       25.09        9.45      5.24 o 
  -7   1   7      295.03      390.89     23.04 o 
  -6   1   7      197.44      180.30     15.15 o 
  -5   1   7      287.89      199.00     15.51 o 
  -4   1   7       33.80       46.16      7.52 o 
  -3   1   7      101.79      115.32     11.59 o 
  -2   1   7      431.27      443.64     22.78 o 
  -1   1   7      793.56      842.51     21.00 o 
   0   1   7        1.26        2.48      3.44 o 
   1   1   7      160.38      173.08     15.24 o 
   2   1   7       17.74       25.23      8.65 o 
   3   1   7       39.56       33.44      8.79 o 
   4   1   7       68.80       34.45      9.56 o 
  -9   2   7       12.64       14.58      7.64 o 
  -8   2   7       18.80       -1.08      6.27 o 
  -7   2   7        3.25       13.04      7.62 o 
  -6   2   7      178.30      209.88     22.65 o 
  -5   2   7       78.64       93.17     11.30 o 
  -4   2   7      232.24      204.01     15.36 o 
  -3   2   7       76.02       73.44      9.71 o 
  -2   2   7      256.46      257.42     16.82 o 
  -1   2   7       20.35       18.77      6.07 o 
   0   2   7        3.66        5.13      3.96 o 
   1   2   7      292.90      365.34     21.66 o 
   2   2   7      185.19      159.85     15.65 o 
   3   2   7       12.07       12.79      7.79 o 
   4   2   7        7.02       10.68      7.40 o 
  -9   3   7        5.84       -9.23      9.23 o 
  -8   3   7       18.58       19.53      7.60 o 
  -7   3   7      425.77      359.01     32.31 o 
  -6   3   7       76.12       89.17     11.24 o 
  -5   3   7       44.33       66.54      9.85 o 
  -4   3   7        0.37       12.31      5.95 o 
  -3   3   7        1.33        3.42      4.40 o 
  -2   3   7        1.15        1.64      5.14 o 
  -1   3   7        5.81        3.44      4.78 o 
   0   3   7       20.67       26.32      5.49 o 
   1   3   7       35.38       34.31      7.34 o 
   2   3   7      197.75      195.71     39.41 o 
   3   3   7      162.72      168.43     25.31 o 
   4   3   7      105.12      135.35     31.67 o 
  -9   4   7       14.59       15.09      7.22 o 
  -8   4   7       87.30       76.92      9.19 o 
  -7   4   7      745.00      806.35     32.52 o 
  -6   4   7      255.88      222.46     16.97 o 
  -5   4   7      539.48      518.28     24.71 o 
  -4   4   7      368.82      343.47     19.59 o 
  -3   4   7       26.39       32.68      7.65 o 
  -2   4   7      190.94      188.64     14.49 o 
  -1   4   7      492.21      571.41     20.28 o 
   0   4   7      162.37      135.76     10.52 o 
   1   4   7        9.53        1.76      4.39 o 
   2   4   7       13.90       22.55     22.80 o 
   3   4   7       35.53       52.93     10.70 o 
   4   4   7       28.66       14.95      7.19 o 
  -9   5   7       47.79       49.17     10.76 o 
  -8   5   7      240.68      234.93     15.23 o 
  -7   5   7      320.31      368.49     17.85 o 
  -6   5   7      269.43      258.87     18.30 o 
  -5   5   7      699.91      683.52     28.39 o 
  -4   5   7       95.42      103.49     11.67 o 
  -3   5   7       11.25        3.66      4.60 o 
  -2   5   7        1.97       11.90     10.08 o 
  -1   5   7      161.17      189.40     12.22 o 
   0   5   7      272.92      262.65     14.04 o 
   1   5   7      108.46      104.75     17.45 o 
   2   5   7       91.92       74.87     13.34 o 
   3   5   7      346.66      350.11     33.98 o 
   4   5   7        8.12       29.97     21.65 o 
  -9   6   7        3.53       10.84      7.32 o 
  -8   6   7        7.87        6.78     11.67 o 
  -7   6   7        0.48        5.16      5.62 o 
  -6   6   7       18.39        9.94      5.91 o 
  -5   6   7      137.00      101.26     11.80 o 
  -4   6   7     1055.06     1072.53     34.80 o 
  -3   6   7       39.00       30.98      7.62 o 
  -2   6   7      231.10      209.57     17.01 o 
  -1   6   7       73.24       74.31      6.90 o 
   0   6   7      756.89      689.35     22.29 o 
   1   6   7        8.75        7.90      6.03 o 
   2   6   7      158.06      197.49     16.97 o 
   3   6   7       41.65       45.57     10.41 o 
   4   6   7       55.81       45.45     10.57 o 
  -9   7   7      153.62      174.28     18.15 o 
  -8   7   7      309.08      309.66     33.74 o 
  -7   7   7      287.23      304.62     16.33 o 
  -6   7   7      129.51      131.85     10.45 o 
  -5   7   7      183.23      217.13     23.52 o 
  -4   7   7       39.52       18.06      6.66 o 
  -3   7   7       70.29       71.29     10.11 o 
  -2   7   7      391.27      363.49     20.63 o 
  -1   7   7      132.76      125.01      9.76 o 
   0   7   7      213.03      222.97     16.36 o 
   1   7   7      728.19      798.76     24.62 o 
   2   7   7      172.99      180.79     16.41 o 
   3   7   7      189.47      182.03     21.86 o 
   4   7   7       52.05       19.60     12.94 o 
  -8   8   7       16.99       41.48     10.39 o 
  -7   8   7        8.22        0.41      5.17 o 
  -6   8   7       23.09        2.40      4.42 o 
  -5   8   7       19.11       16.37      8.55 o 
  -4   8   7      619.39      623.32     27.13 o 
  -3   8   7      481.26      519.85     24.42 o 
  -2   8   7     1160.65     1087.94     28.41 o 
  -1   8   7      204.50      186.11      8.88 o 
   0   8   7      352.33      371.72     20.63 o 
   1   8   7       14.44       19.29      5.02 o 
   2   8   7       89.44       85.27     12.14 o 
   3   8   7       18.77       25.07     14.88 o 
   4   8   7       14.46       14.30     11.71 o 
  -8   9   7      300.36      267.12     27.02 o 
  -7   9   7      111.12      109.68     10.50 o 
  -6   9   7       96.10       80.46     11.22 o 
  -5   9   7       16.13       33.42      6.53 o 
  -4   9   7     1269.69     1261.04     38.44 o 
  -3   9   7      187.87      200.16     15.90 o 
  -2   9   7        8.78       18.68      7.65 o 
  -1   9   7      225.06      211.84     16.15 o 
   0   9   7       44.38       35.14      7.95 o 
   1   9   7       43.62       33.99      7.42 o 
   2   9   7      509.82      457.81     25.19 o 
   3   9   7      109.16      151.47     20.63 o 
   4   9   7       96.36       86.19     14.00 o 
  -8  10   7       71.51       80.33     12.48 o 
  -7  10   7      229.90      233.92     18.47 o 
  -6  10   7      560.09      603.91     21.43 o 
  -5  10   7       35.84       25.79      5.86 o 
  -4  10   7      344.08      330.62     16.10 o 
  -3  10   7     1499.34     1451.12     76.76 o 
  -2  10   7     1700.86     1645.91     42.53 o 
  -1  10   7      603.47      606.01     26.35 o 
   0  10   7       36.78       33.54     12.69 o 
   1  10   7        6.96        9.07      5.94 o 
   2  10   7        8.98       11.66      9.46 o 
   3  10   7       59.56       65.39     18.06 o 
  -8  11   7      130.13      146.79     16.61 o 
  -7  11   7      673.09      687.02     24.35 o 
  -6  11   7        7.13        3.67      4.27 o 
  -5  11   7       41.24       31.62      9.43 o 
  -4  11   7       41.56       42.50      5.40 o 
  -3  11   7      253.87      258.08     18.21 o 
  -2  11   7       38.46       40.88      8.64 o 
  -1  11   7      245.47      232.15     16.60 o 
   0  11   7       36.57       44.11      8.39 o 
   1  11   7      311.64      372.92     36.14 o 
   2  11   7      165.51      188.15     16.69 o 
   3  11   7      185.50      140.62     25.88 o 
  -8  12   7       31.45       38.59      9.59 o 
  -7  12   7      151.50      139.56     11.60 o 
  -6  12   7       10.35        9.75      4.83 o 
  -5  12   7      352.62      362.57     15.63 o 
  -4  12   7      371.04      371.25     13.99 o 
  -3  12   7      666.89      641.12     30.63 o 
  -2  12   7     1168.53     1123.59     36.00 o 
  -1  12   7      942.16      961.33     33.33 o 
   0  12   7      317.13      311.97     19.37 o 
   1  12   7        0.40       13.20      6.68 o 
   2  12   7      193.55      172.72     25.70 o 
   3  12   7       94.50       71.20     19.34 o 
  -8  13   7      189.93      180.98     18.11 o 
  -7  13   7      246.88      276.51     19.68 o 
  -6  13   7       23.87       24.72      5.89 o 
  -5  13   7       14.75       16.10      4.41 o 
  -4  13   7       93.07      106.32      9.05 o 
  -3  13   7      241.89      229.54     24.84 o 
  -2  13   7       57.61       90.05     19.24 o 
  -1  13   7      333.50      320.07     19.85 o 
   0  13   7       90.30       71.01     10.30 o 
   1  13   7      127.32      181.63     15.42 o 
   2  13   7       31.01       26.58     14.32 o 
   3  13   7      196.68      228.58     31.66 o 
  -8  14   7      171.22      156.20     18.45 o 
  -7  14   7       38.29       46.17      9.45 o 
  -6  14   7       23.74       36.91      8.23 o 
  -5  14   7      123.29       93.23      9.51 o 
  -4  14   7     2215.68     2194.75     77.10 o 
  -3  14   7      430.03      372.68     30.94 o 
  -2  14   7     3009.88     2890.49     58.54 o 
  -1  14   7        2.56        2.83      5.74 o 
   0  14   7      165.64      129.55     13.27 o 
   1  14   7       56.63       23.64      6.74 o 
   2  14   7      419.84      380.87     37.95 o 
   3  14   7        0.88       -0.62     11.11 o 
  -8  15   7       44.40       29.55     15.92 o 
  -7  15   7      108.12       89.06     12.29 o 
  -6  15   7      186.53      191.43     15.31 o 
  -5  15   7       33.28       52.78     15.00 o 
  -4  15   7      275.03      297.63     29.48 o 
  -3  15   7        0.07        0.73      8.12 o 
  -2  15   7     1480.84     1431.26     64.82 o 
  -1  15   7       49.95       61.70     10.06 o 
   0  15   7        7.11       20.97      8.13 o 
   1  15   7       68.31       68.10     10.15 o 
   2  15   7       40.93       74.32     19.87 o 
   3  15   7      109.32      118.20     24.67 o 
  -8  16   7        3.41       22.12     14.84 o 
  -7  16   7       62.48       69.95     17.93 o 
  -6  16   7       48.73       43.31     14.87 o 
  -5  16   7      331.40      392.70     35.78 o 
  -4  16   7      380.89      301.14     29.92 o 
  -3  16   7      352.95      337.47     30.43 o 
  -2  16   7       14.27       15.35      5.72 o 
  -1  16   7     1529.83     1409.32     41.84 o 
   0  16   7       10.77        6.83      5.46 o 
   1  16   7       40.41       27.08     13.21 o 
   2  16   7       10.19       -2.37     11.66 o 
   3  16   7       11.56       12.31     11.43 o 
  -7  17   7      297.41      370.56     38.57 o 
  -6  17   7      291.50      196.81     26.89 o 
  -5  17   7       22.68       53.17     16.47 o 
  -4  17   7        3.43       10.62     12.13 o 
  -3  17   7        1.63       12.56     11.29 o 
  -2  17   7       56.62       50.03     20.01 o 
  -1  17   7        0.03        6.85      6.83 o 
   0  17   7       60.84       44.87     22.03 o 
   1  17   7      194.19      238.79     29.02 o 
   2  17   7       70.87       90.05     21.25 o 
   3  17   7       49.04       66.38     14.13 o 
  -7  18   7       25.12       28.64     12.06 o 
  -6  18   7       28.95        2.39      9.74 o 
  -5  18   7      135.04       78.12     17.30 o 
  -4  18   7     1336.26     1186.25     59.70 o 
  -3  18   7      267.35      283.96     28.84 o 
  -2  18   7       13.07       12.54      9.10 o 
  -1  18   7       15.35       27.90      8.34 o 
   0  18   7       81.56       73.29     16.72 o 
   1  18   7        9.61       14.79     14.73 o 
   2  18   7        7.68       10.42     11.10 o 
  -7  19   7      187.35      179.11     28.26 o 
  -6  19   7      213.68      218.38     29.50 o 
  -5  19   7       59.28       60.90     17.77 o 
  -4  19   7       14.70       17.99     11.70 o 
  -3  19   7       12.62       22.54     10.18 o 
  -2  19   7       23.71       14.93     22.87 o 
  -1  19   7       37.13       17.75      7.08 o 
   0  19   7        1.18        1.29      5.21 o 
   1  19   7      513.41      466.62     40.82 o 
   2  19   7      102.78       76.67     18.56 o 
  -7  20   7       69.33       53.48     16.72 o 
  -6  20   7       23.00       30.45     14.46 o 
  -5  20   7      558.40      548.40     43.48 o 
  -4  20   7       21.52       26.44     11.19 o 
  -3  20   7       45.62       34.36     12.54 o 
  -2  20   7        6.85       24.62      7.39 o 
  -1  20   7       57.47       46.79     11.69 o 
   0  20   7        2.04        5.37      4.66 o 
   1  20   7       23.60       18.65     11.70 o 
   2  20   7        6.68       -1.73     11.21 o 
  -7  21   7      133.78      223.47     31.82 o 
  -6  21   7      145.66      144.81     24.83 o 
  -5  21   7       13.17       19.90     11.99 o 
  -4  21   7       50.14       40.50     11.84 o 
  -3  21   7        9.84       11.55      9.80 o 
  -2  21   7       17.59       15.44      7.49 o 
  -1  21   7       99.14       80.53     11.68 o 
   0  21   7       10.16       18.17      6.92 o 
   1  21   7      317.57      445.48     41.18 o 
   2  21   7       92.55       69.18     21.16 o 
  -6  22   7       49.23      107.13     22.29 o 
  -5  22   7       23.87       17.20     11.75 o 
  -4  22   7      125.36      106.83     20.18 o 
  -3  22   7       39.54       34.08     12.30 o 
  -2  22   7       20.82       23.16     13.33 o 
  -1  22   7      320.62      329.37     22.03 o 
   0  22   7       73.73       80.80     18.64 o 
   1  22   7       13.68       21.55     13.19 o 
   2  22   7      115.78      121.74     17.51 o 
  -6  23   7       60.41      109.64     24.17 o 
  -5  23   7        1.17       -1.03      9.54 o 
  -4  23   7      215.65      170.19     24.33 o 
  -3  23   7       15.18       17.25     12.14 o 
  -2  23   7        0.78       -5.48      5.88 o 
  -1  23   7       26.73       29.41      8.31 o 
   0  23   7      268.38      234.66     29.40 o 
   1  23   7       57.00       41.19     16.43 o 
  -6  24   7       34.81       53.33     18.09 o 
  -5  24   7        8.92       33.53     16.20 o 
  -4  24   7        7.10        3.30      8.98 o 
  -3  24   7       25.67        6.48     10.33 o 
  -2  24   7       28.10        9.27      5.91 o 
  -1  24   7       71.62       72.99     11.12 o 
   0  24   7       71.12      121.71     22.21 o 
   1  24   7       90.36       90.83     20.83 o 
  -5  25   7       15.57        8.60     10.70 o 
  -4  25   7        0.07       -6.49     11.46 o 
  -3  25   7       47.64       61.63     17.22 o 
  -2  25   7        5.97        3.63      5.32 o 
  -1  25   7        0.04        9.96      7.43 o 
   0  25   7      111.43       70.82     16.86 o 
   1  25   7       20.77       20.19      9.85 o 
  -5  26   7      135.70      107.72     23.63 o 
  -4  26   7      149.67      117.86     22.51 o 
  -3  26   7        3.02        1.28      9.30 o 
  -2  26   7        1.54       -2.65      5.90 o 
  -1  26   7       84.38       74.16     11.34 o 
   0  26   7        9.61       -1.95     10.17 o 
  -4  27   7        0.96       -5.98     11.65 o 
  -3  27   7        0.17       28.62     13.84 o 
  -2  27   7      107.30       90.00     12.72 o 
  -1  27   7       27.54       40.67     11.22 o 
   0  27   7        0.05        4.46     11.91 o 
  -4  28   7      126.47      189.15     28.11 o 
  -3  28   7       13.42       27.23     12.50 o 
  -2  28   7       41.62       39.00     14.19 o 
  -1  28   7       11.88       14.94     10.73 o 
  -9   0   8       55.62       54.35     15.60 o 
  -8   0   8       63.92       67.04     16.50 o 
  -7   0   8      178.11      213.62     25.94 o 
  -6   0   8      788.32     1020.27     52.76 o 
  -5   0   8      900.79      751.77     44.80 o 
  -4   0   8       73.23       74.02     15.30 o 
  -3   0   8     1105.56     1042.80     50.31 o 
  -2   0   8       52.98       51.74     15.22 o 
  -1   0   8      131.30      167.03     14.88 o 
   0   0   8     2398.42     2191.27    113.42 o 
   1   0   8      420.17      425.87     35.80 o 
   2   0   8       10.54        5.90      8.36 o 
   3   0   8       10.95       -2.21      9.82 o 
  -9   1   8       32.05       19.08      8.72 o 
  -8   1   8      737.78      836.89     49.48 o 
  -7   1   8      603.14      589.10     29.41 o 
  -6   1   8      119.91      156.27     17.14 o 
  -5   1   8     1241.11     1204.95     39.58 o 
  -4   1   8        1.32       -3.04      5.36 o 
  -3   1   8        0.06        8.62      7.17 o 
  -2   1   8     2291.51     2292.04     52.99 o 
  -1   1   8      454.03      460.35     19.57 o 
   0   1   8      914.32      868.82     23.73 o 
   1   1   8     1182.53     1205.66     41.34 o 
   2   1   8      126.27      153.50     22.57 o 
   3   1   8       90.48       74.02     20.25 o 
  -9   2   8        0.16       -3.76      6.13 o 
  -8   2   8        2.47       19.20      8.55 o 
  -7   2   8      530.38      534.73     28.09 o 
  -6   2   8      263.89      209.51     29.16 o 
  -5   2   8      245.30      233.24     18.36 o 
  -4   2   8       87.69      121.54     12.91 o 
  -3   2   8     1852.37     1738.71     78.91 o 
  -2   2   8       12.83       36.76      8.71 o 
  -1   2   8      313.00      276.28     15.66 o 
   0   2   8     1024.22     1039.34     29.64 o 
   1   2   8       46.01       53.86     10.20 o 
   2   2   8       31.23       73.20     12.87 o 
   3   2   8        0.13       14.18     10.68 o 
  -9   3   8        0.05        5.56      8.98 o 
  -8   3   8      816.07      763.30     34.41 o 
  -7   3   8      354.07      347.94     54.63 o 
  -6   3   8      175.30      228.96     30.71 o 
  -5   3   8      900.09      848.80     33.49 o 
  -4   3   8       18.87        6.59     12.05 o 
  -3   3   8       85.02       90.11     11.90 o 
  -2   3   8     1280.94     1240.55     40.67 o 
  -1   3   8      326.96      318.87     16.51 o 
   0   3   8       40.59       66.96     11.51 o 
   1   3   8       21.18       20.49     15.49 o 
   2   3   8     1016.68     1221.55     43.78 o 
   3   3   8       86.84       66.48     12.41 o 
  -9   4   8        9.96       -1.01      7.06 o 
  -8   4   8        1.25        7.16      5.96 o 
  -7   4   8      243.55      262.04     20.17 o 
  -6   4   8        6.14       37.61      8.77 o 
  -5   4   8      446.50      333.68     21.43 o 
  -4   4   8       19.63       -6.27     11.24 o 
  -3   4   8     2961.40     2722.51     76.48 o 
  -2   4   8      529.13      546.24     26.51 o 
  -1   4   8      156.53      160.06     12.23 o 
   0   4   8      448.52      343.86     17.33 o 
   1   4   8      306.45      262.08     40.33 o 
   2   4   8      232.89      154.90     16.82 o 
   3   4   8       44.38       67.48     13.06 o 
  -9   5   8        1.91       -7.28      7.28 o 
  -8   5   8      268.57      310.96     17.93 o 
  -7   5   8        5.11       -0.26      6.97 o 
  -6   5   8       58.37       56.25     14.53 o 
  -5   5   8      732.81      682.48     30.03 o 
  -4   5   8       96.07       73.02     10.88 o 
  -3   5   8        4.68       24.86     12.52 o 
  -2   5   8      867.74      816.66     31.98 o 
  -1   5   8     1589.32     1482.45     48.31 o 
   0   5   8        5.89        6.29      5.39 o 
   1   5   8        0.07       -1.52      9.59 o 
   2   5   8      277.11      255.01     20.61 o 
   3   5   8       18.31       34.03     10.35 o 
  -8   6   8       85.54       59.03      8.85 o 
  -7   6   8       85.42       50.47     24.09 o 
  -6   6   8       74.16       64.04     10.57 o 
  -5   6   8      382.36      428.72     24.42 o 
  -4   6   8     1821.15     1708.74     46.86 o 
  -3   6   8     5173.27     5205.51     81.06 o 
  -2   6   8       52.72       59.62      9.97 o 
  -1   6   8      201.65      203.69     17.19 o 
   0   6   8     1031.73     1180.77     39.09 o 
   1   6   8      178.11      230.99     14.72 o 
   2   6   8       15.59       24.84      8.38 o 
   3   6   8      186.58      166.13     17.55 o 
  -8   7   8      885.54      852.60     29.32 o 
  -7   7   8       17.90        7.46      5.05 o 
  -6   7   8      434.99      362.29     60.11 o 
  -5   7   8      827.61      888.04     54.28 o 
  -4   7   8       43.16       70.72     11.74 o 
  -3   7   8       17.17       66.20     18.03 o 
  -2   7   8      687.94      638.12     23.23 o 
  -1   7   8     2094.79     2057.21     64.61 o 
   0   7   8       41.31       66.15     10.54 o 
   1   7   8        2.47        8.73      4.82 o 
   2   7   8      420.99      517.50     29.03 o 
   3   7   8        8.78       -3.88      7.04 o 
  -8   8   8        5.12       15.51      8.92 o 
  -7   8   8      805.26      790.94     26.86 o 
  -6   8   8       80.51       89.61     12.67 o 
  -5   8   8      143.17      211.30     18.12 o 
  -4   8   8      133.92      166.01     15.96 o 
  -3   8   8     2142.36     2108.07     52.18 o 
  -2   8   8        0.00        5.88      5.68 o 
  -1   8   8       65.90       97.07     13.12 o 
   0   8   8      396.92      360.40     33.27 o 
   1   8   8        9.05        6.87      4.85 o 
   2   8   8       53.85       69.19     11.96 o 
   3   8   8       80.99       74.29     20.02 o 
  -8   9   8      363.35      390.87     61.22 o 
  -7   9   8        0.36       -1.40      5.26 o 
  -6   9   8      344.24      346.78     19.62 o 
  -5   9   8     1461.35     1316.97     42.62 o 
  -4   9   8       78.97       91.85     12.44 o 
  -3   9   8       87.98       98.40     13.52 o 
  -2   9   8      173.39      161.78     15.04 o 
  -1   9   8     1509.16     1491.74     43.75 o 
   0   9   8       44.57       48.32     16.27 o 
   1   9   8       66.63       72.55     10.91 o 
   2   9   8      576.39      542.07     29.35 o 
   3   9   8       34.54       28.58     12.09 o 
  -8  10   8        2.02       14.94      8.49 o 
  -7  10   8        9.72        6.59      7.33 o 
  -6  10   8      257.84      245.73     14.36 o 
  -5  10   8        0.02       11.10      5.07 o 
  -4  10   8      957.84      983.62     36.72 o 
  -3  10   8     3381.72     3365.35    107.32 o 
  -2  10   8      220.52      193.43     18.96 o 
  -1  10   8        8.73       29.98      8.76 o 
   0  10   8     1154.25     1118.57     38.59 o 
   1  10   8       94.45      131.23     14.70 o 
   2  10   8       57.97       65.06     25.34 o 
   3  10   8       75.07       42.68     15.59 o 
  -8  11   8      162.77      137.83     16.76 o 
  -7  11   8       43.13       50.34      9.35 o 
  -6  11   8       30.55       56.26      7.66 o 
  -5  11   8      822.84      871.80     33.02 o 
  -4  11   8      920.22      892.74     21.98 o 
  -3  11   8      108.08      160.06     22.16 o 
  -2  11   8      538.30      542.74     26.95 o 
  -1  11   8      438.82      443.12     24.79 o 
   0  11   8       61.03       55.06     10.73 o 
   1  11   8        2.99        4.60      5.65 o 
   2  11   8      223.63      282.71     34.55 o 
   3  11   8        6.40       38.80     17.22 o 
  -8  12   8       65.53       90.52     13.57 o 
  -7  12   8      458.91      377.67     18.78 o 
  -6  12   8      223.30      254.11     14.77 o 
  -5  12   8      209.27      173.87     41.21 o 
  -4  12   8      545.47      558.36     28.56 o 
  -3  12   8      453.03      486.91     36.52 o 
  -2  12   8      146.98      165.83     15.97 o 
  -1  12   8      201.36      199.69     17.30 o 
   0  12   8     1154.03     1107.86     38.76 o 
   1  12   8      435.46      399.10     48.44 o 
   2  12   8       82.63       75.03     19.30 o 
  -8  13   8       16.07       31.08     16.16 o 
  -7  13   8      129.74      130.82     15.55 o 
  -6  13   8      261.35      278.05     21.33 o 
  -5  13   8      916.36      888.13     38.08 o 
  -4  13   8      757.07      768.34     47.72 o 
  -3  13   8       98.33       70.29     14.52 o 
  -2  13   8      436.52      436.54     24.63 o 
  -1  13   8      698.68      628.90     29.48 o 
   0  13   8        5.21       20.65      8.37 o 
   1  13   8      218.96      258.60     31.56 o 
   2  13   8      222.46      235.59     32.01 o 
  -8  14   8        3.20       -5.57      9.93 o 
  -7  14   8      163.17      140.35     23.01 o 
  -6  14   8      624.48      575.28     30.06 o 
  -5  14   8      115.00      129.45     22.07 o 
  -4  14   8      218.63      209.00     25.63 o 
  -3  14   8        3.89        8.81      7.37 o 
  -2  14   8      680.71      650.75     30.08 o 
  -1  14   8       68.97       92.69     12.29 o 
   0  14   8      316.33      313.97     21.37 o 
   1  14   8      158.23      191.62     27.27 o 
   2  14   8        6.41       -2.75     10.32 o 
  -8  15   8        1.45       -2.87     11.18 o 
  -7  15   8       84.68       83.41     20.31 o 
  -6  15   8      406.95      452.31     40.00 o 
  -5  15   8      274.22      330.86     33.87 o 
  -4  15   8      391.99      391.36     34.88 o 
  -3  15   8        5.64       23.73     12.70 o 
  -2  15   8     1163.04     1172.66     40.42 o 
  -1  15   8      641.20      645.30     30.23 o 
   0  15   8        4.67        8.35      5.74 o 
   1  15   8      169.70      130.50     23.97 o 
   2  15   8      217.10      164.69     27.71 o 
  -7  16   8        9.48        4.94      9.52 o 
  -6  16   8      293.54      286.65     32.78 o 
  -5  16   8        0.30       18.98     14.02 o 
  -4  16   8     1045.82      967.59     54.81 o 
  -3  16   8      218.37      211.08     26.37 o 
  -2  16   8      410.40      414.80     24.68 o 
  -1  16   8      248.44      263.74     20.02 o 
   0  16   8       40.64       49.06      9.28 o 
   1  16   8      255.69      267.99     33.15 o 
   2  16   8        3.39       29.08     15.75 o 
  -7  17   8       93.66       54.79     17.55 o 
  -6  17   8       96.91      118.68     22.20 o 
  -5  17   8      704.72      739.89     50.34 o 
  -4  17   8      285.81      273.21     31.16 o 
  -3  17   8       34.76       36.23     14.68 o 
  -2  17   8      118.74      168.58     16.83 o 
  -1  17   8       55.26       77.99     11.73 o 
   0  17   8       95.10      101.12     16.68 o 
   1  17   8       18.14       32.72     15.70 o 
   2  17   8       85.39       81.92     21.02 o 
  -7  18   8       26.78       41.44     14.16 o 
  -6  18   8       47.04       22.21     12.59 o 
  -5  18   8        1.37       13.17     11.81 o 
  -4  18   8     1084.17     1023.60     57.95 o 
  -3  18   8      937.31      922.76     53.33 o 
  -2  18   8     1675.68     1658.91     49.12 o 
  -1  18   8      150.40      141.98     15.13 o 
   0  18   8        2.76       12.09      6.86 o 
   1  18   8      334.99      300.76     35.82 o 
  -7  19   8       88.56       88.01     22.38 o 
  -6  19   8      350.24      318.08     35.74 o 
  -5  19   8      275.06      292.73     32.79 o 
  -4  19   8      189.01      149.26     24.60 o 
  -3  19   8        3.68       22.55     11.95 o 
  -2  19   8      109.27      132.99     15.39 o 
  -1  19   8      244.44      245.84     30.56 o 
   0  19   8        3.18       17.87     12.03 o 
   1  19   8      116.38      164.56     27.76 o 
  -7  20   8        1.47        6.16     10.04 o 
  -6  20   8       10.73       16.20     13.27 o 
  -5  20   8       27.73       17.37     12.83 o 
  -4  20   8      569.18      581.49     44.41 o 
  -3  20   8       45.31       26.21     12.08 o 
  -2  20   8      921.88      876.25     36.65 o 
  -1  20   8        3.97       11.44      6.78 o 
   0  20   8        5.19        5.84      9.25 o 
   1  20   8      350.71      403.56     41.42 o 
  -6  21   8      389.02      500.47     45.06 o 
  -5  21   8       21.74       26.66     13.86 o 
  -4  21   8      166.47      178.36     26.96 o 
  -3  21   8       36.81       48.47     17.02 o 
  -2  21   8      219.48      233.16     19.80 o 
  -1  21   8      354.64      345.47     23.63 o 
   0  21   8       21.62       12.73      9.08 o 
   1  21   8       92.82      118.19     25.13 o 
  -6  22   8       27.02       28.39     14.77 o 
  -5  22   8       46.17       47.02     16.27 o 
  -4  22   8      419.42      518.84     43.65 o 
  -3  22   8        7.20        3.42      8.21 o 
  -2  22   8      173.79      151.08     16.43 o 
  -1  22   8      560.97      544.02     29.77 o 
   0  22   8       30.24       42.90     16.18 o 
  -6  23   8      385.78      457.46     44.84 o 
  -5  23   8       79.92       55.59     15.25 o 
  -4  23   8      568.91      591.12     47.23 o 
  -3  23   8      153.88      126.63     21.55 o 
  -2  23   8       11.75       20.97      8.23 o 
  -1  23   8      197.93      275.93     26.75 o 
   0  23   8      157.71      169.98     27.62 o 
  -5  24   8        1.85        9.94      9.59 o 
  -4  24   8      665.28      631.91     49.01 o 
  -3  24   8        0.04      -11.19     11.19 o 
  -2  24   8      567.57      603.99     41.04 o 
  -1  24   8      225.16      318.63     23.66 o 
   0  24   8       10.12       -2.58     11.65 o 
  -5  25   8        4.14       -1.54     10.57 o 
  -4  25   8      204.28      219.94     30.22 o 
  -3  25   8      173.85      202.94     28.11 o 
  -2  25   8       21.14       31.34     16.62 o 
  -1  25   8      408.25      391.26     38.88 o 
  -4  26   8      410.14      461.98     43.52 o 
  -3  26   8       59.41       56.39     17.58 o 
  -2  26   8      445.66      470.31     28.86 o 
  -3  27   8       51.96       58.50     16.85 o 
  -8   1   9       59.44       66.25     11.90 o 
  -7   1   9      160.86      158.69     17.21 o 
  -6   1   9       43.83       22.50      7.16 o 
  -5   1   9       16.42       10.10      6.21 o 
  -4   1   9        9.04        6.66     10.04 o 
  -3   1   9       47.28       46.13     10.09 o 
  -2   1   9        1.18        0.26      5.37 o 
  -1   1   9       55.16       35.70      7.26 o 
   0   1   9        0.09        5.63      5.32 o 
   1   1   9       31.98       41.02      9.19 o 
   2   1   9        5.60       32.27      9.33 o 
  -8   2   9        1.32        6.27     10.05 o 
  -7   2   9        3.89        6.93      7.20 o 
  -6   2   9        0.02        1.91      5.69 o 
  -5   2   9       28.32       16.89      8.94 o 
  -4   2   9       84.51       71.07     11.30 o 
  -3   2   9        6.12        2.63      5.92 o 
  -2   2   9        1.06        9.62     11.78 o 
  -1   2   9       78.19       86.90     10.33 o 
   0   2   9      110.06       83.79     12.70 o 
   1   2   9       48.34       28.46      8.55 o 
   2   2   9       80.32       79.67     23.14 o 
  -8   3   9       93.14       77.87     12.77 o 
  -7   3   9       23.52        8.64      8.93 o 
  -6   3   9      121.84      186.02     17.79 o 
  -5   3   9       19.09       16.37     10.78 o 
  -4   3   9        6.54       13.53      6.82 o 
  -3   3   9        7.30       10.38      6.57 o 
  -2   3   9      477.08      477.00     26.20 o 
  -1   3   9      363.09      431.04     20.77 o 
   0   3   9      153.45      142.35     12.50 o 
   1   3   9      202.62      200.50     18.56 o 
   2   3   9        0.36       31.06     10.58 o 
  -8   4   9       12.49       20.07      8.54 o 
  -7   4   9       35.14       22.80     13.50 o 
  -6   4   9       50.27       20.36      7.67 o 
  -5   4   9        1.40       -5.65      5.65 o 
  -4   4   9      133.87      129.22     18.08 o 
  -3   4   9       94.08       88.21     13.71 o 
  -2   4   9       20.44       10.57      7.80 o 
  -1   4   9      402.63      391.53     19.77 o 
   0   4   9      142.61      162.03     13.16 o 
   1   4   9       53.92       57.74     11.37 o 
   2   4   9      101.22       90.65     14.02 o 
  -8   5   9       22.20       20.39     10.29 o 
  -7   5   9       80.12       99.63     13.90 o 
  -6   5   9       97.01      114.43     14.05 o 
  -5   5   9       49.29       51.93     12.14 o 
  -4   5   9      187.30      211.17     18.11 o 
  -3   5   9       19.52       28.47      8.65 o 
  -2   5   9     1033.97     1139.08     40.51 o 
  -1   5   9       45.90       44.31      9.50 o 
   0   5   9      104.01      135.20     15.53 o 
   1   5   9       17.12        7.21      8.10 o 
   2   5   9       44.38       50.57     11.27 o 
  -8   6   9      370.61      350.97     24.06 o 
  -7   6   9       68.46       78.64     13.24 o 
  -6   6   9       96.24      118.52     14.89 o 
  -5   6   9      151.37      169.49     16.89 o 
  -4   6   9       38.03       36.50      8.44 o 
  -3   6   9      558.70      573.53     36.82 o 
  -2   6   9      295.51      293.70     20.87 o 
  -1   6   9      376.61      414.30     24.69 o 
   0   6   9       43.69       19.44      7.87 o 
   1   6   9        0.63        4.35      6.78 o 
   2   6   9        0.02        5.65      7.48 o 
  -8   7   9      118.97      150.98     13.51 o 
  -7   7   9      109.37       91.45     13.65 o 
  -6   7   9      183.26      225.60     19.45 o 
  -5   7   9        0.21       17.33      8.66 o 
  -4   7   9      168.39      208.90     18.24 o 
  -3   7   9      375.19      344.67     23.03 o 
  -2   7   9      337.07      335.12     22.48 o 
  -1   7   9       10.56       15.51      6.94 o 
   0   7   9       88.16       28.78      9.04 o 
   1   7   9        0.57        2.59      6.28 o 
   2   7   9       35.74       36.15      9.95 o 
  -8   8   9      216.44      235.57     16.36 o 
  -7   8   9       97.02       68.86      8.95 o 
  -6   8   9      157.83      217.48     19.61 o 
  -5   8   9      322.67      370.25     24.57 o 
  -4   8   9        8.65       14.66      8.44 o 
  -3   8   9      889.78      881.40     36.15 o 
  -2   8   9       61.73       75.72     11.62 o 
  -1   8   9      487.07      424.26     25.01 o 
   0   8   9       47.13       48.45     10.00 o 
   1   8   9       16.51       23.18     13.94 o 
   2   8   9       16.65       33.63     10.94 o 
  -8   9   9       30.87       45.22      8.60 o 
  -7   9   9      443.23      436.24     20.71 o 
  -6   9   9      385.38      413.40     26.39 o 
  -5   9   9      954.16      934.63     38.20 o 
  -4   9   9       54.48       38.81      9.56 o 
  -3   9   9      183.96      166.33     16.74 o 
  -2   9   9       17.57       10.07      6.09 o 
  -1   9   9      113.79      124.84     14.62 o 
   0   9   9        8.36       14.94      9.62 o 
   1   9   9        1.09       -6.47      9.42 o 
   2   9   9       11.19       85.75     19.71 o 
  -8  10   9      486.10      575.96     48.82 o 
  -7  10   9       14.95       13.63      7.77 o 
  -6  10   9      767.95      723.50     34.77 o 
  -5  10   9        9.57       12.36      7.26 o 
  -4  10   9      458.12      488.36     27.78 o 
  -3  10   9      562.73      569.88     94.99 o 
  -2  10   9      348.76      319.57     22.04 o 
  -1  10   9      108.21      125.94     14.30 o 
   0  10   9       79.05       58.41     13.06 o 
   1  10   9       26.43       38.44     16.07 o 
   2  10   9       25.06       53.59     17.80 o 
  -8  11   9      199.84      251.21     32.79 o 
  -7  11   9       23.02       16.68     14.29 o 
  -6  11   9      200.49      259.80     28.32 o 
  -5  11   9       51.93       37.17      9.55 o 
  -4  11   9      909.91      860.50     37.03 o 
  -3  11   9        1.88       -6.78      8.32 o 
  -2  11   9        2.96        1.65      5.51 o 
  -1  11   9        3.08       19.37      8.65 o 
   0  11   9       10.08       57.28     16.98 o 
   1  11   9       23.05       44.30     16.49 o 
   2  11   9        4.28       -7.56     13.89 o 
  -8  12   9      173.00      198.02     30.52 o 
  -7  12   9       35.26       16.91      7.74 o 
  -6  12   9      331.55      396.66     26.23 o 
  -5  12   9        5.27       20.51      8.82 o 
  -4  12   9        0.28        3.60     10.37 o 
  -3  12   9      232.95      239.58     27.75 o 
  -2  12   9      465.32      473.99     26.93 o 
  -1  12   9      496.61      465.94     48.61 o 
   0  12   9        3.55        2.65      6.44 o 
   1  12   9      272.46      249.92     32.98 o 
  -8  13   9      262.85      225.24     31.37 o 
  -7  13   9       58.88       95.95     14.50 o 
  -6  13   9      105.88      100.96     19.97 o 
  -5  13   9      177.28      198.11     18.71 o 
  -4  13   9      657.08      765.35     49.61 o 
  -3  13   9        6.82        9.16      8.10 o 
  -2  13   9        1.46        8.53     10.81 o 
  -1  13   9        0.21       12.44      8.24 o 
   0  13   9        4.15        6.21      6.29 o 
   1  13   9       40.75       44.67     18.24 o 
  -7  14   9      286.84      315.37     24.38 o 
  -6  14   9      109.49      103.90     19.37 o 
  -5  14   9        8.16       17.53     11.21 o 
  -4  14   9      101.11       98.56     20.71 o 
  -3  14   9      589.28      482.56     38.93 o 
  -2  14   9       98.03       98.44     24.44 o 
  -1  14   9      124.49      125.76     14.91 o 
   0  14   9       39.24       18.20      8.13 o 
   1  14   9      473.61      469.92     44.71 o 
  -7  15   9      717.04      687.50     53.51 o 
  -6  15   9       45.28       60.24     18.18 o 
  -5  15   9        7.20       -4.33      9.92 o 
  -4  15   9      434.18      464.59     40.59 o 
  -3  15   9       23.05        4.19      9.70 o 
  -2  15   9      130.71       98.08     13.57 o 
  -1  15   9        2.04        9.52      6.93 o 
   0  15   9       70.72       39.97      9.33 o 
   1  15   9      216.40      229.12     33.26 o 
  -7  16   9       40.07       51.79     19.22 o 
  -6  16   9       85.42      115.87     23.01 o 
  -5  16   9       60.98       64.33     16.45 o 
  -4  16   9        2.58        3.11      8.77 o 
  -3  16   9        8.85       11.90      9.55 o 
  -2  16   9      506.22      551.80     30.10 o 
  -1  16   9       62.44       71.40     11.98 o 
   0  16   9      258.81      254.87     32.76 o 
   1  16   9      185.66      187.21     29.53 o 
  -7  17   9      165.17      186.08     29.75 o 
  -6  17   9       79.24       64.06     19.62 o 
  -5  17   9        1.00       10.52      9.50 o 
  -4  17   9      182.05      222.97     28.29 o 
  -3  17   9       23.76       33.12     12.06 o 
  -2  17   9      352.57      343.54     26.09 o 
  -1  17   9        1.60        6.09     11.74 o 
   0  17   9        6.97       24.59     13.94 o 
   1  17   9       67.11       76.72     20.86 o 
  -7  18   9       65.02      106.46     24.92 o 
  -6  18   9       16.77        4.58      9.87 o 
  -5  18   9      146.44      136.95     23.99 o 
  -4  18   9       12.18       -5.09     10.92 o 
  -3  18   9        3.14       10.60     11.03 o 
  -2  18   9      618.13      558.70     38.02 o 
  -1  18   9      128.34      119.72     15.10 o 
   0  18   9       59.90       58.69     16.07 o 
  -6  19   9      133.18      156.12     26.10 o 
  -5  19   9      102.06       90.61     20.25 o 
  -4  19   9      105.39       86.19     19.38 o 
  -3  19   9       93.68      113.90     20.26 o 
  -2  19   9        2.76        8.28      6.64 o 
  -1  19   9      165.88      185.64     18.38 o 
   0  19   9       97.81      119.41     23.25 o 
  -6  20   9        2.15       -1.50     10.26 o 
  -5  20   9      204.65      264.54     33.34 o 
  -4  20   9      208.65      240.49     30.18 o 
  -3  20   9        0.01       -0.71      9.24 o 
  -2  20   9        2.16        1.64      6.76 o 
  -1  20   9      316.37      334.38     24.51 o 
   0  20   9       17.70       60.19     17.03 o 
  -6  21   9      107.46       79.58     20.28 o 
  -5  21   9       47.64       36.37     14.55 o 
  -4  21   9       46.01       32.49     14.41 o 
  -3  21   9        0.33        4.15      8.26 o 
  -2  21   9      113.81      106.22     14.73 o 
  -1  21   9       49.16       51.74     10.41 o 
  -5  22   9       24.47       36.85     17.59 o 
  -4  22   9      184.75      148.17     25.46 o 
  -3  22   9        7.94       31.98     15.05 o 
  -2  22   9      317.01      316.70     24.14 o 
  -1  22   9       82.82       63.15     18.89 o 
  -5  23   9      184.44      138.89     25.52 o 
  -4  23   9       26.71        8.49     10.74 o 
  -3  23   9       23.48       37.93     16.46 o 
  -2  23   9       53.53       59.13     11.56 o 
  -4  24   9       16.56       11.01      9.59 o 
  -3  24   9       53.81       43.09     15.24 o 
  -2  24   9       17.70       12.71     10.54 o 
  -8   0  10      425.41      477.96     43.01 o 
  -7   0  10      422.55      465.90     41.15 o 
  -6   0  10        4.74        8.91      9.81 o 
  -5   0  10       52.21       81.06     18.76 o 
  -4   0  10       28.87       42.41     14.45 o 
  -3   0  10     1110.53     1162.01     61.75 o 
  -2   0  10      150.46      163.22     24.02 o 
  -1   0  10     1715.81     1719.50     75.40 o 
   0   0  10       18.18        3.23      9.13 o 
   1   0  10       19.25       43.56     15.27 o 
  -8   1  10      211.38      225.79     21.73 o 
  -7   1  10        0.33        7.27      8.67 o 
  -6   1  10      160.37      189.02     37.71 o 
  -5   1  10       70.70       73.95     18.40 o 
  -4   1  10       42.81       32.58     10.38 o 
  -3   1  10      791.39      865.69     48.07 o 
  -2   1  10      740.12      723.36     34.60 o 
  -1   1  10        4.45       24.04      9.56 o 
   0   1  10       39.73       50.21     11.00 o 
   1   1  10      104.40       96.48     14.21 o 
  -8   2  10      798.79      931.04     41.96 o 
  -7   2  10       53.85       71.57     13.49 o 
  -6   2  10        9.72       -4.64      6.98 o 
  -5   2  10       17.57       23.35      9.23 o 
  -4   2  10      352.67      308.00     22.75 o 
  -3   2  10     1246.65     1258.65     53.55 o 
  -2   2  10        1.78       -1.25      6.96 o 
  -1   2  10     1029.32      956.57     32.66 o 
   0   2  10      416.96      510.04     30.10 o 
   1   2  10        0.12        6.91     11.78 o 
  -8   3  10      150.51      199.30     20.91 o 
  -7   3  10       43.14       60.80     22.48 o 
  -6   3  10       51.06       57.55     11.30 o 
  -5   3  10      948.31      953.00     39.97 o 
  -4   3  10      345.10      324.57     23.67 o 
  -3   3  10      614.92      632.42     32.43 o 
  -2   3  10      708.04      746.76     34.69 o 
  -1   3  10       32.54       25.22     11.32 o 
   0   3  10      825.39      828.05     37.87 o 
   1   3  10      226.45      256.84     31.56 o 
  -8   4  10      496.57      514.05     31.66 o 
  -7   4  10      284.61      236.51     21.26 o 
  -6   4  10       10.65       11.49      7.70 o 
  -5   4  10      136.84      180.21     18.30 o 
  -4   4  10      210.28      222.26     19.84 o 
  -3   4  10      712.97      737.74     38.02 o 
  -2   4  10       70.12       85.03     12.90 o 
  -1   4  10      294.28      245.14     31.70 o 
   0   4  10      435.45      456.34     28.69 o 
   1   4  10       32.34       36.70     17.34 o 
  -8   5  10      455.63      502.34     37.16 o 
  -7   5  10        0.53       -2.59      8.06 o 
  -6   5  10       64.49       38.84     22.13 o 
  -5   5  10     1166.70     1084.38     43.10 o 
  -4   5  10        7.39       15.25      7.51 o 
  -3   5  10      329.18      374.74     38.96 o 
  -2   5  10       15.09       16.72      8.20 o 
  -1   5  10        8.62       29.78     10.52 o 
   0   5  10      415.29      427.27     27.49 o 
   1   5  10       39.08       36.46     11.00 o 
  -8   6  10      255.34      261.77     21.91 o 
  -7   6  10      246.26      199.31     19.68 o 
  -6   6  10       21.45       23.35     10.70 o 
  -5   6  10      594.96      567.86     31.72 o 
  -4   6  10       95.00       93.53     14.46 o 
  -3   6  10      925.98      829.33     37.28 o 
  -2   6  10      478.93      432.04     27.04 o 
  -1   6  10      139.18      146.70     16.57 o 
   0   6  10      232.57      250.90     51.25 o 
   1   6  10       66.81       71.44     19.47 o 
  -8   7  10       79.94       77.04     34.39 o 
  -7   7  10        6.50       10.15      7.71 o 
  -6   7  10      447.41      519.39     30.67 o 
  -5   7  10      862.77      819.35     39.70 o 
  -4   7  10       57.98       56.78     12.12 o 
  -3   7  10      101.81      116.46     15.64 o 
  -2   7  10       11.30       16.77     11.18 o 
  -1   7  10       94.76       96.89     14.73 o 
   0   7  10      481.99      466.36     39.66 o 
   1   7  10        2.42        6.87     11.65 o 
  -8   8  10      302.50      332.19     25.90 o 
  -7   8  10       57.47       41.89     12.20 o 
  -6   8  10       24.91       20.43      9.08 o 
  -5   8  10        2.79       19.37      8.54 o 
  -4   8  10        8.66       17.60     16.76 o 
  -3   8  10      382.04      364.82     25.26 o 
  -2   8  10      123.66      126.45     21.22 o 
  -1   8  10        5.97        4.61      7.51 o 
   0   8  10      113.75      167.12     21.16 o 
   1   8  10      128.59       98.32     21.23 o 
  -8   9  10      101.37      125.66     17.23 o 
  -7   9  10        7.57        3.61      6.96 o 
  -6   9  10      428.72      363.40     26.17 o 
  -5   9  10      348.38      395.71     26.78 o 
  -4   9  10       93.56      103.21     15.13 o 
  -3   9  10      307.10      331.88     24.37 o 
  -2   9  10       56.72       65.45     16.49 o 
  -1   9  10      781.54      733.55     44.71 o 
   0   9  10      381.33      457.55     44.98 o 
   1   9  10       37.21       14.63     11.56 o 
  -7  10  10       22.40       30.27      9.75 o 
  -6  10  10       81.71       86.91     18.50 o 
  -5  10  10      230.78      247.96     40.09 o 
  -4  10  10       51.36       41.54     10.53 o 
  -3  10  10      191.18      201.90     26.74 o 
  -2  10  10      159.42      128.56     21.71 o 
  -1  10  10       77.98      126.33     23.65 o 
   0  10  10       64.45       63.86     12.30 o 
  -7  11  10       63.46       81.39     16.50 o 
  -6  11  10       53.65       71.21     13.81 o 
  -5  11  10        1.23       16.62     16.44 o 
  -4  11  10        3.68        0.76      8.73 o 
  -3  11  10      193.68      233.70     28.90 o 
  -2  11  10      303.84      285.57     22.62 o 
  -1  11  10      751.45      631.46     36.37 o 
   0  11  10      124.72      127.26     16.04 o 
  -7  12  10        2.34       11.08      8.59 o 
  -6  12  10      234.26      229.83     21.45 o 
  -5  12  10      450.61      472.41     29.70 o 
  -4  12  10        4.38       13.84     11.05 o 
  -3  12  10      262.89      251.28     29.89 o 
  -2  12  10      578.55      592.60     32.00 o 
  -1  12  10      407.64      380.91     26.57 o 
   0  12  10       12.81       16.74     10.42 o 
  -7  13  10      357.59      357.66     27.06 o 
  -6  13  10       51.26       55.74     12.58 o 
  -5  13  10      163.13      152.40     24.32 o 
  -4  13  10      147.04      140.21     23.52 o 
  -3  13  10       89.19      102.28     21.00 o 
  -2  13  10        0.49        7.71      8.37 o 
  -1  13  10      450.21      457.33     31.46 o 
   0  13  10      340.89      425.68     42.87 o 
  -7  14  10       90.09      106.78     16.68 o 
  -6  14  10      293.35      287.19     34.54 o 
  -5  14  10       68.33       71.02     19.14 o 
  -4  14  10       67.72       98.17     21.66 o 
  -3  14  10      503.27      503.35     42.54 o 
  -2  14  10      454.04      429.39     27.77 o 
  -1  14  10       45.23       69.88     18.17 o 
   0  14  10      124.77      163.92     29.60 o 
  -7  15  10      727.43      733.77     57.30 o 
  -6  15  10       25.95       78.75     21.28 o 
  -5  15  10        5.17        0.80     10.83 o 
  -4  15  10      126.25      136.62     24.47 o 
  -3  15  10        0.65        9.33     10.42 o 
  -2  15  10      120.59      126.18     15.99 o 
  -1  15  10      528.85      527.12     52.42 o 
   0  15  10      223.38      247.21     33.73 o 
  -6  16  10      409.01      520.57     46.98 o 
  -5  16  10        0.05        7.20      9.37 o 
  -4  16  10       33.87       48.31     17.07 o 
  -3  16  10        2.36       -2.98      9.09 o 
  -2  16  10      221.69      227.78     21.04 o 
  -1  16  10       47.72       63.56     13.33 o 
  -6  17  10        5.50       60.07     22.42 o 
  -5  17  10        0.05        2.88     11.10 o 
  -4  17  10      371.29      356.43     37.43 o 
  -3  17  10       15.63       17.37     11.73 o 
  -2  17  10       18.39       23.20      8.82 o 
  -1  17  10      304.47      351.90     50.88 o 
  -6  18  10      629.20      628.05     52.78 o 
  -5  18  10       17.80        0.68     12.56 o 
  -4  18  10       51.21       69.26     21.41 o 
  -3  18  10        0.04       -4.91      8.44 o 
  -2  18  10      142.70      123.75     25.56 o 
  -1  18  10       45.88       54.58     12.11 o 
  -5  19  10        5.56       30.45     15.83 o 
  -4  19  10      593.85      640.30     50.95 o 
  -3  19  10       38.17       31.18     13.53 o 
  -2  19  10       17.49       16.04      8.52 o 
  -5  20  10        1.45        0.74     12.01 o 
  -4  20  10       11.83       46.09     19.04 o 
  -3  20  10        0.19       15.25     11.35 o 
  -2  20  10       41.62       69.09     13.56 o 
  -4  21  10      166.37      151.94     25.41 o 
  -3  21  10        6.38        3.92      8.81 o 
  -7   1  11       25.50       20.58      8.24 o 
  -6   1  11       36.98       56.81     12.20 o 
  -5   1  11        6.59        5.45      6.13 o 
  -4   1  11       18.36       25.39      9.33 o 
  -3   1  11       28.46       27.82      9.30 o 
  -2   1  11        0.00        8.03      7.49 o 
  -1   1  11        8.60       27.70     12.45 o 
   0   1  11       27.25       13.94     13.27 o 
  -7   2  11       51.64       62.59     13.17 o 
  -6   2  11        2.03        3.67      7.14 o 
  -5   2  11       83.20       87.13     13.68 o 
  -4   2  11        4.43        6.38      6.62 o 
  -3   2  11       69.75       59.35     14.70 o 
  -2   2  11       99.27      151.18     24.67 o 
  -1   2  11       72.28       97.12     20.82 o 
   0   2  11        8.25        3.86     10.46 o 
  -7   3  11       16.51       28.84     11.03 o 
  -6   3  11       14.18        6.50      8.25 o 
  -5   3  11       83.55       62.59     12.44 o 
  -4   3  11       13.45        6.74      8.39 o 
  -3   3  11       81.84      130.38     16.65 o 
  -2   3  11       47.36       43.67     10.81 o 
   0   3  11        2.83       28.26     17.36 o 
  -7   4  11       40.91       39.70     11.31 o 
  -6   4  11      213.45      265.44     23.31 o 
  -5   4  11       43.13       28.69     10.20 o 
  -4   4  11       85.88      111.97     63.82 o 
  -3   4  11       13.45        8.50      7.35 o 
  -2   4  11       79.40       65.61     12.12 o 
  -1   4  11      287.10      282.39     33.07 o 
   0   4  11       68.75      102.50     22.57 o 
  -7   5  11        5.32       -6.76     10.06 o 
  -6   5  11       13.74       13.56      8.12 o 
  -5   5  11      135.99      136.30     17.65 o 
  -4   5  11      118.72      114.19     15.72 o 
  -3   5  11      316.21      259.75     22.20 o 
  -2   5  11        6.90        5.01     10.99 o 
  -1   5  11      188.77      205.32     20.81 o 
   0   5  11        4.49        3.11     12.11 o 
  -7   6  11      179.11      187.42     20.45 o 
  -6   6  11      160.26      143.56     17.67 o 
  -5   6  11      217.95      222.51     37.00 o 
  -4   6  11      125.29       97.07     14.45 o 
  -3   6  11        5.89       16.62     18.71 o 
  -2   6  11      182.94      191.26     26.42 o 
  -1   6  11      103.27      106.58     15.78 o 
   0   6  11       59.45       27.45     12.63 o 
  -7   7  11       59.03       66.56     19.17 o 
  -6   7  11       31.76       64.05     16.77 o 
  -5   7  11       36.24       29.72     10.56 o 
  -4   7  11      106.21      113.38     18.30 o 
  -3   7  11      127.53      110.92     15.49 o 
  -2   7  11       25.04       30.64     14.50 o 
  -1   7  11      228.79      222.72     30.57 o 
  -7   8  11      139.41      149.27     18.49 o 
  -6   8  11       10.73       23.02      8.35 o 
  -5   8  11      248.30      266.48     23.47 o 
  -4   8  11       45.60       61.03     11.69 o 
  -3   8  11       87.17      137.12     24.00 o 
  -2   8  11      158.10      125.08     22.71 o 
  -1   8  11       38.54       52.80     12.52 o 
  -7   9  11      143.65      182.48     21.16 o 
  -6   9  11        7.94       -8.56      8.56 o 
  -5   9  11      111.29      105.16     15.51 o 
  -4   9  11       59.44      106.91     15.79 o 
  -3   9  11       57.05       74.04     19.11 o 
  -2   9  11      228.07      293.60     33.39 o 
  -1   9  11       63.92       42.11     10.69 o 
  -7  10  11      444.71      472.75     32.27 o 
  -6  10  11       51.28       46.08     11.37 o 
  -5  10  11       50.88       66.15     13.63 o 
  -4  10  11        0.19       20.37     10.02 o 
  -3  10  11        6.30        6.93     11.84 o 
  -2  10  11       64.52       84.67     19.88 o 
  -1  10  11       13.19       13.66      8.85 o 
  -7  11  11      221.05      185.19     20.83 o 
  -6  11  11       31.05       31.66     20.79 o 
  -5  11  11      201.50      226.45     22.03 o 
  -4  11  11      192.00      200.01     28.31 o 
  -3  11  11      117.65      100.89     21.74 o 
  -2  11  11       88.05       83.10     18.91 o 
  -1  11  11      195.77      182.96     21.72 o 
  -6  12  11      171.27      227.43     22.87 o 
  -5  12  11      104.40      114.16     23.08 o 
  -4  12  11        5.40        5.91      8.94 o 
  -3  12  11       22.41       46.54     19.64 o 
  -2  12  11       19.70       28.60     12.21 o 
  -1  12  11       23.31       21.40     14.86 o 
  -6  13  11      119.55      154.44     19.63 o 
  -5  13  11      532.12      545.11     47.54 o 
  -4  13  11      110.26      127.75     23.41 o 
  -3  13  11       71.77       35.87     13.74 o 
  -2  13  11      171.64      147.98     24.91 o 
  -6  14  11      388.34      359.57     40.27 o 
  -5  14  11        4.11       16.65     11.32 o 
  -4  14  11       14.66       16.04     13.86 o 
  -3  14  11        1.41       16.02     14.00 o 
  -2  14  11       62.74       40.55     16.91 o 
  -5  15  11      221.60      248.68     32.68 o 
  -4  15  11      198.90      253.07     33.65 o 
  -3  15  11      153.10      126.22     23.09 o 
  -2  15  11      155.94      174.85     27.70 o 
  -5  16  11        6.75       24.12     16.83 o 
  -4  16  11       21.85       24.83     11.44 o 
  -3  16  11        6.44        9.09      9.16 o 
  -4  17  11      178.90      193.11     29.00 o 
  -3  17  11      134.76      112.94     24.13 o 
  -6   0  12      619.19      594.96     50.69 o 
  -5   0  12      952.56      963.39     64.00 o 
  -4   0  12      196.38      184.56     29.84 o 
  -3   0  12       11.71       34.60     16.89 o 
  -2   0  12        1.08       43.43     17.61 o 
  -6   1  12       88.96      147.79     19.34 o 
  -5   1  12      141.27      136.30     40.19 o 
  -4   1  12       28.00       26.07     12.37 o 
  -3   1  12      283.05      331.00     27.33 o 
  -2   1  12        7.29       -5.71      8.19 o 
  -6   2  12       46.20       64.06     13.56 o 
  -5   2  12      864.99      896.23     46.71 o 
  -4   2  12        1.46       17.92     17.53 o 
  -3   2  12        0.33       -1.87      7.56 o 
  -2   2  12        2.82       -5.30      8.37 o 
  -6   3  12      488.97      596.17     36.49 o 
  -5   3  12      188.68      231.28     23.91 o 
  -4   3  12       92.41      121.89     21.19 o 
  -3   3  12      324.02      271.49     56.81 o 
  -2   3  12       34.87       26.98     13.96 o 
  -6   4  12       80.69      120.21     18.58 o 
  -5   4  12      371.42      432.29     31.00 o 
  -4   4  12        1.60       -4.05      7.84 o 
  -3   4  12        1.61       20.36     10.88 o 
  -2   4  12        0.90       -2.69      9.27 o 
  -6   5  12      452.86      389.44     29.60 o 
  -5   5  12       19.89       34.85     31.79 o 
  -4   5  12       14.56       13.71      8.38 o 
  -3   5  12      346.19      402.14     35.92 o 
  -2   5  12      135.59      149.81     25.82 o 
  -6   6  12        7.27       17.72     10.88 o 
  -5   6  12      195.54      193.27     21.23 o 
  -4   6  12        3.86        7.26      7.39 o 
  -3   6  12       68.89       61.09     25.30 o 
  -2   6  12        4.21       13.19     13.11 o 
  -6   7  12      421.28      414.10     30.72 o 
  -5   7  12       34.74       30.82     15.37 o 
  -4   7  12        5.54        4.94      8.40 o 
  -3   7  12      225.71      245.73     32.59 o 
  -6   8  12       15.52       32.69     19.28 o 
  -5   8  12      147.37      147.62     23.64 o 
  -4   8  12      182.40      216.40     46.17 o 
  -3   8  12        3.73        6.97      9.94 o 
  -5   9  12       70.39       87.28     15.27 o 
  -4   9  12       21.50       58.13     19.07 o 
  -3   9  12      294.36      268.67     34.43 o 
  -5  10  12      231.52      220.45     23.01 o 
  -4  10  12      219.46      233.50     33.81 o 
  -3  10  12       76.39       68.91     18.85 o 
  -5  11  12       82.22      119.89     26.31 o 
  -4  11  12        2.98       18.73     11.88 o 
                                                 
